# Supplementary material for: Sequential cocatalyst decoration on BaTaO2N towards highly-active Z-scheme water splitting
Source: Nat Commun. 2021 Feb 12;12:1005. doi: 10.1038/s41467-021-21284-3 (PMC7881033; doi:10.1038/s41467-021-21284-3)
Supplement: Supplementary file 3 — Source Data [file 41467_2021_21284_MOESM3_ESM.xlsx]

## Sheet: Figure 1a
Pt amount(IMP) (wt%)	H2 rate (μmol/h)	Pt amount(PD) (wt%)	H2 rate (μmol/h)	Pt amount(IMP(0.1)+PD) (wt%)	H2 rate (μmol/h)
0.01	7.08727	0.2	5.07861	0.15	147.44
0.05	64.0766	0.3	6.75883	0.2	258.462
0.1	143.207			0.25	393.164
0.15	125.892			0.3	449.82
0.2	118.274			0.4	216.846
0.3	93.649

## Sheet: Figure 1b
wavelength (nm)	AQY (%)	wavelength (nm)	K-M Function (a.u.)
660	0.15	800	0.11836
640	0.47	799.5	0.11911
600	0.84	799	0.11821
540	1.9	798.5	0.11728
500	2.9	798	0.11726
460	5.3	797.5	0.11757
420	6.8	797	0.11812
		796.5	0.11792
		796	0.11801
		795.5	0.11678
		795	0.11772
		794.5	0.11783
		794	0.11897
		793.5	0.11848
		793	0.11826
		792.5	0.11752
		792	0.11765
		791.5	0.11801
		791	0.11824
		790.5	0.11848
		790	0.11801
		789.5	0.11769
		789	0.11709
		788.5	0.11651
		788	0.11725
		787.5	0.11802
		787	0.11868
		786.5	0.11864
		786	0.11796
		785.5	0.11744
		785	0.11717
		784.5	0.11817
		784	0.11823
		783.5	0.11892
		783	0.11881
		782.5	0.11938
		782	0.11996
		781.5	0.11926
		781	0.11965
		780.5	0.11894
		780	0.11928
		779.5	0.11966
		779	0.11971
		778.5	0.11957
		778	0.11924
		777.5	0.11917
		777	0.11999
		776.5	0.11973
		776	0.11957
		775.5	0.11919
		775	0.11979
		774.5	0.11888
		774	0.11942
		773.5	0.11951
		773	0.12
		772.5	0.11955
		772	0.11939
		771.5	0.11871
		771	0.11895
		770.5	0.11934
		770	0.11973
		769.5	0.11996
		769	0.12029
		768.5	0.12059
		768	0.12053
		767.5	0.12065
		767	0.12071
		766.5	0.12023
		766	0.12087
		765.5	0.12066
		765	0.12079
		764.5	0.1208
		764	0.1212
		763.5	0.12139
		763	0.12118
		762.5	0.12091
		762	0.12037
		761.5	0.1207
		761	0.12127
		760.5	0.12036
		760	0.12009
		759.5	0.11996
		759	0.12192
		758.5	0.12215
		758	0.12243
		757.5	0.12182
		757	0.12218
		756.5	0.12225
		756	0.12229
		755.5	0.12297
		755	0.12263
		754.5	0.12248
		754	0.12223
		753.5	0.12254
		753	0.12253
		752.5	0.1228
		752	0.12223
		751.5	0.12363
		751	0.12358
		750.5	0.12409
		750	0.12385
		749.5	0.12391
		749	0.12396
		748.5	0.12447
		748	0.12468
		747.5	0.12449
		747	0.1248
		746.5	0.12494
		746	0.12492
		745.5	0.12472
		745	0.12511
		744.5	0.12501
		744	0.12551
		743.5	0.12549
		743	0.12595
		742.5	0.12583
		742	0.12532
		741.5	0.12528
		741	0.12604
		740.5	0.12673
		740	0.12688
		739.5	0.12659
		739	0.12666
		738.5	0.12672
		738	0.12726
		737.5	0.127
		737	0.1273
		736.5	0.12724
		736	0.1279
		735.5	0.12898
		735	0.12938
		734.5	0.13043
		734	0.13117
		733.5	0.13217
		733	0.13159
		732.5	0.13141
		732	0.13059
		731.5	0.13056
		731	0.13107
		730.5	0.13141
		730	0.13291
		729.5	0.13315
		729	0.13365
		728.5	0.13388
		728	0.13343
		727.5	0.13378
		727	0.13391
		726.5	0.13461
		726	0.13512
		725.5	0.13578
		725	0.13629
		724.5	0.13653
		724	0.13648
		723.5	0.13671
		723	0.13716
		722.5	0.13814
		722	0.13914
		721.5	0.14003
		721	0.14026
		720.5	0.14109
		720	0.14141
		719.5	0.14162
		719	0.14236
		718.5	0.14251
		718	0.14251
		717.5	0.14253
		717	0.14356
		716.5	0.14406
		716	0.14527
		715.5	0.14599
		715	0.14652
		714.5	0.1471
		714	0.14794
		713.5	0.14843
		713	0.14902
		712.5	0.15009
		712	0.15155
		711.5	0.15185
		711	0.15281
		710.5	0.1527
		710	0.15361
		709.5	0.15392
		709	0.15521
		708.5	0.15629
		708	0.15707
		707.5	0.15794
		707	0.15835
		706.5	0.15905
		706	0.16033
		705.5	0.16103
		705	0.1627
		704.5	0.16372
		704	0.16521
		703.5	0.16579
		703	0.16651
		702.5	0.16725
		702	0.16844
		701.5	0.16903
		701	0.17047
		700.5	0.17213
		700	0.17346
		699.5	0.17518
		699	0.17576
		698.5	0.17751
		698	0.17818
		697.5	0.17917
		697	0.18052
		696.5	0.18104
		696	0.18249
		695.5	0.1836
		695	0.18539
		694.5	0.18755
		694	0.18935
		693.5	0.19089
		693	0.19218
		692.5	0.19332
		692	0.19445
		691.5	0.19573
		691	0.19718
		690.5	0.19922
		690	0.20098
		689.5	0.20258
		689	0.20402
		688.5	0.20539
		688	0.20706
		687.5	0.20879
		687	0.21014
		686.5	0.21247
		686	0.21414
		685.5	0.21643
		685	0.21872
		684.5	0.22037
		684	0.22289
		683.5	0.22448
		683	0.22595
		682.5	0.22754
		682	0.22962
		681.5	0.23207
		681	0.235
		680.5	0.23785
		680	0.24068
		679.5	0.24324
		679	0.24522
		678.5	0.24728
		678	0.24881
		677.5	0.25126
		677	0.25393
		676.5	0.25747
		676	0.26035
		675.5	0.26364
		675	0.26684
		674.5	0.26901
		674	0.27161
		673.5	0.27363
		673	0.27598
		672.5	0.27947
		672	0.28289
		671.5	0.28711
		671	0.28972
		670.5	0.29225
		670	0.29504
		669.5	0.29899
		669	0.30253
		668.5	0.30615
		668	0.30958
		667.5	0.31254
		667	0.31717
		666.5	0.3208
		666	0.32509
		665.5	0.32829
		665	0.33142
		664.5	0.33534
		664	0.33993
		663.5	0.34397
		663	0.34838
		662.5	0.35155
		662	0.35648
		661.5	0.36126
		661	0.36635
		660.5	0.37053
		660	0.37516
		659.5	0.37944
		659	0.38449
		658.5	0.38902
		658	0.39314
		657.5	0.39931
		657	0.40414
		656.5	0.4089
		656	0.41378
		655.5	0.41969
		655	0.42599
		654.5	0.43096
		654	0.43519
		653.5	0.43989
		653	0.44588
		652.5	0.45234
		652	0.45823
		651.5	0.46416
		651	0.4708
		650.5	0.47871
		650	0.48406
		649.5	0.48874
		649	0.49352
		648.5	0.50092
		648	0.50856
		647.5	0.51559
		647	0.52163
		646.5	0.5278
		646	0.53464
		645.5	0.54115
		645	0.54842
		644.5	0.55582
		644	0.56297
		643.5	0.57198
		643	0.57951
		642.5	0.58867
		642	0.5956
		641.5	0.60292
		641	0.60996
		640.5	0.61791
		640	0.62489
		639.5	0.63434
		639	0.64271
		638.5	0.65219
		638	0.65968
		637.5	0.6695
		637	0.67727
		636.5	0.68867
		636	0.69631
		635.5	0.70626
		635	0.71437
		634.5	0.72315
		634	0.73427
		633.5	0.74423
		633	0.75401
		632.5	0.76464
		632	0.77364
		631.5	0.78437
		631	0.79258
		630.5	0.8033
		630	0.81157
		629.5	0.82407
		629	0.83503
		628.5	0.84802
		628	0.85633
		627.5	0.86951
		627	0.88096
		626.5	0.89395
		626	0.90363
		625.5	0.91272
		625	0.92526
		624.5	0.93859
		624	0.95076
		623.5	0.96282
		623	0.97215
		622.5	0.98405
		622	0.99512
		621.5	1.00568
		621	1.01841
		620.5	1.03231
		620	1.0461
		619.5	1.05879
		619	1.06933
		618.5	1.08225
		618	1.09675
		617.5	1.10904
		617	1.12239
		616.5	1.13713
		616	1.15312
		615.5	1.16676
		615	1.17961
		614.5	1.19198
		614	1.2051
		613.5	1.21956
		613	1.23584
		612.5	1.2468
		612	1.26195
		611.5	1.27519
		611	1.29016
		610.5	1.30481
		610	1.3195
		609.5	1.33637
		609	1.35003
		608.5	1.3647
		608	1.37676
		607.5	1.39153
		607	1.40568
		606.5	1.42238
		606	1.43639
		605.5	1.4513
		605	1.46728
		604.5	1.48048
		604	1.49753
		603.5	1.51464
		603	1.53309
		602.5	1.54772
		602	1.56235
		601.5	1.57778
		601	1.59158
		600.5	1.60901
		600	1.62564
		599.5	1.6434
		599	1.6574
		598.5	1.6729
		598	1.68647
		597.5	1.70114
		597	1.7154
		596.5	1.73111
		596	1.7447
		595.5	1.76315
		595	1.77507
		594.5	1.79149
		594	1.80792
		593.5	1.82762
		593	1.84693
		592.5	1.86201
		592	1.8777
		591.5	1.8882
		591	1.90658
		590.5	1.91836
		590	1.93933
		589.5	1.95234
		589	1.97059
		588.5	1.98519
		588	2.00037
		587.5	2.01583
		587	2.02895
		586.5	2.0456
		586	2.06163
		585.5	2.07428
		585	2.09084
		584.5	2.11126
		584	2.12699
		583.5	2.14153
		583	2.15585
		582.5	2.17123
		582	2.18514
		581.5	2.19814
		581	2.21297
		580.5	2.2289
		580	2.24703
		579.5	2.25969
		579	2.27413
		578.5	2.28803
		578	2.30347
		577.5	2.32257
		577	2.33461
		576.5	2.34904
		576	2.35697
		575.5	2.37191
		575	2.38932
		574.5	2.40096
		574	2.4127
		573.5	2.42403
		573	2.44184
		572.5	2.45603
		572	2.47092
		571.5	2.47831
		571	2.49091
		570.5	2.50029
		570	2.51742
		569.5	2.53126
		569	2.5441
		568.5	2.55745
		568	2.57161
		567.5	2.57599
		567	2.5884
		566.5	2.60209
		566	2.61676
		565.5	2.63353
		565	2.64447
		564.5	2.66254
		564	2.67202
		563.5	2.67683
		563	2.68414
		562.5	2.70084
		562	2.71199
		561.5	2.72451
		561	2.73619
		560.5	2.74385
		560	2.75504
		559.5	2.76369
		559	2.77471
		558.5	2.78553
		558	2.79909
		557.5	2.81104
		557	2.82347
		556.5	2.83487
		556	2.84172
		555.5	2.84755
		555	2.85625
		554.5	2.8651
		554	2.8732
		553.5	2.88265
		553	2.89015
		552.5	2.90069
		552	2.91775
		551.5	2.93029
		551	2.93537
		550.5	2.93692
		550	2.94372
		549.5	2.95281
		549	2.96193
		548.5	2.96475
		548	2.9698
		547.5	2.97671
		547	2.99139
		546.5	2.99568
		546	3.00489
		545.5	3.01056
		545	3.02442
		544.5	3.03376
		544	3.03586
		543.5	3.03851
		543	3.0446
		542.5	3.05342
		542	3.06646
		541.5	3.07725
		541	3.08565
		540.5	3.08987
		540	3.09674
		539.5	3.10295
		539	3.10418
		538.5	3.10875
		538	3.11433
		537.5	3.1192
		537	3.12397
		536.5	3.12662
		536	3.13301
		535.5	3.14213
		535	3.14989
		534.5	3.15839
		534	3.16404
		533.5	3.16593
		533	3.17457
		532.5	3.17615
		532	3.18351
		531.5	3.18354
		531	3.19054
		530.5	3.19536
		530	3.2051
		529.5	3.21489
		529	3.22064
		528.5	3.22569
		528	3.22725
		527.5	3.23584
		527	3.24063
		526.5	3.24325
		526	3.2402
		525.5	3.24421
		525	3.25246
		524.5	3.25842
		524	3.26191
		523.5	3.25891
		523	3.26355
		522.5	3.26883
		522	3.27718
		521.5	3.28693
		521	3.29404
		520.5	3.29843
		520	3.29331
		519.5	3.28965
		519	3.30122
		518.5	3.30156
		518	3.31161
		517.5	3.32208
		517	3.32273
		516.5	3.32507
		516	3.32187
		515.5	3.32671
		515	3.32648
		514.5	3.32581
		514	3.32502
		513.5	3.33225
		513	3.33451
		512.5	3.34493
		512	3.35354
		511.5	3.3579
		511	3.35664
		510.5	3.35357
		510	3.35141
		509.5	3.35324
		509	3.36087
		508.5	3.36689
		508	3.37647
		507.5	3.37367
		507	3.37335
		506.5	3.36957
		506	3.36921
		505.5	3.3727
		505	3.37801
		504.5	3.3878
		504	3.3868
		503.5	3.38865
		503	3.39048
		502.5	3.39462
		502	3.3944
		501.5	3.39806
		501	3.40379
		500.5	3.40829
		500	3.40649
		499.5	3.40633
		499	3.40238
		498.5	3.41256
		498	3.41713
		497.5	3.42154
		497	3.41852
		496.5	3.4145
		496	3.41274
		495.5	3.42004
		495	3.42803
		494.5	3.42692
		494	3.42515
		493.5	3.42581
		493	3.43301
		492.5	3.43194
		492	3.42917
		491.5	3.43832
		491	3.44349
		490.5	3.45333
		490	3.45408
		489.5	3.44707
		489	3.44868
		488.5	3.44457
		488	3.4446
		487.5	3.4463
		487	3.45084
		486.5	3.45782
		486	3.45535
		485.5	3.45279
		485	3.45121
		484.5	3.46095
		484	3.46414
		483.5	3.45924
		483	3.45744
		482.5	3.45437
		482	3.46271
		481.5	3.46015
		481	3.46085
		480.5	3.45712
		480	3.45687
		479.5	3.45359
		479	3.45919
		478.5	3.47146
		478	3.47209
		477.5	3.47577
		477	3.46827
		476.5	3.46871
		476	3.46698
		475.5	3.47838
		475	3.48221
		474.5	3.49068
		474	3.48746
		473.5	3.48337
		473	3.48077
		472.5	3.47413
		472	3.47869
		471.5	3.48327
		471	3.48397
		470.5	3.48208
		470	3.47895
		469.5	3.47815
		469	3.48492
		468.5	3.48591
		468	3.49162
		467.5	3.48011
		467	3.48604
		466.5	3.48431
		466	3.48817
		465.5	3.48105
		465	3.48664
		464.5	3.48475
		464	3.48732
		463.5	3.48732
		463	3.49198
		462.5	3.49569
		462	3.49866
		461.5	3.49961
		461	3.49308
		460.5	3.48319
		460	3.49038
		459.5	3.49242
		459	3.50058
		458.5	3.50211
		458	3.49624
		457.5	3.49937
		457	3.48926
		456.5	3.49114
		456	3.4949
		455.5	3.49841
		455	3.49741
		454.5	3.49812
		454	3.5031
		453.5	3.50178
		453	3.50164
		452.5	3.50276
		452	3.49998
		451.5	3.50724
		451	3.50352
		450.5	3.50918
		450	3.50466
		449.5	3.50122
		449	3.50094
		448.5	3.50269
		448	3.50846
		447.5	3.50821
		447	3.50038
		446.5	3.49677
		446	3.49211
		445.5	3.49422
		445	3.49734
		444.5	3.50632
		444	3.50475
		443.5	3.50077
		443	3.49324
		442.5	3.49498
		442	3.49428
		441.5	3.49614
		441	3.49543
		440.5	3.49573
		440	3.49269
		439.5	3.49772
		439	3.49983
		438.5	3.50342
		438	3.49823
		437.5	3.48743
		437	3.48669
		436.5	3.4885
		436	3.4881
		435.5	3.49188
		435	3.49654
		434.5	3.49874
		434	3.50776
		433.5	3.51384
		433	3.51876
		432.5	3.51645
		432	3.50622
		431.5	3.49923
		431	3.49083
		430.5	3.49568
		430	3.49064
		429.5	3.49699
		429	3.49458
		428.5	3.49311
		428	3.49163
		427.5	3.48756
		427	3.48714
		426.5	3.48535
		426	3.47847
		425.5	3.48821
		425	3.50648
		424.5	3.51216
		424	3.51016
		423.5	3.49933
		423	3.49875
		422.5	3.49432
		422	3.4913
		421.5	3.49252
		421	3.49694
		420.5	3.5082
		420	3.47735
		419.5	3.47802
		419	3.49359
		418.5	3.49895
		418	3.49539
		417.5	3.48799
		417	3.4835
		416.5	3.46607
		416	3.4752
		415.5	3.48727
		415	3.50123
		414.5	3.51171
		414	3.49762
		413.5	3.47155
		413	3.4541
		412.5	3.47217
		412	3.49865
		411.5	3.50338
		411	3.49862
		410.5	3.47562
		410	3.48027
		409.5	3.48996
		409	3.49378
		408.5	3.50542
		408	3.506
		407.5	3.49133
		407	3.49753
		406.5	3.48818
		406	3.4895
		405.5	3.48707
		405	3.47703
		404.5	3.47219
		404	3.45978
		403.5	3.46889
		403	3.47274
		402.5	3.48101
		402	3.45577
		401.5	3.44774
		401	3.44555
		400.5	3.44334
		400	3.4567
		399.5	3.46593
		399	3.47443
		398.5	3.47577
		398	3.47124
		397.5	3.45605
		397	3.46154
		396.5	3.46113
		396	3.45715
		395.5	3.44381
		395	3.45003
		394.5	3.45892
		394	3.45821
		393.5	3.45716
		393	3.43318
		392.5	3.43138
		392	3.44116
		391.5	3.44915
		391	3.45063
		390.5	3.44075
		390	3.44894
		389.5	3.44856
		389	3.45498
		388.5	3.44866
		388	3.44264
		387.5	3.44222
		387	3.4361
		386.5	3.42041
		386	3.41487
		385.5	3.41544
		385	3.42787
		384.5	3.43657
		384	3.4407
		383.5	3.44879
		383	3.43711
		382.5	3.43168
		382	3.42829
		381.5	3.42006
		381	3.41623
		380.5	3.41649
		380	3.4302
		379.5	3.43382
		379	3.42177
		378.5	3.4335
		378	3.42161
		377.5	3.42027
		377	3.42098
		376.5	3.41452
		376	3.41838
		375.5	3.41933
		375	3.43065
		374.5	3.42506
		374	3.43197
		373.5	3.42071
		373	3.39836
		372.5	3.38354
		372	3.37948
		371.5	3.38823
		371	3.39054
		370.5	3.39897
		370	3.39755
		369.5	3.41842
		369	3.40895
		368.5	3.3982
		368	3.38636
		367.5	3.39269
		367	3.37716
		366.5	3.37167
		366	3.34824
		365.5	3.35755
		365	3.38035
		364.5	3.39627
		364	3.38141
		363.5	3.3828
		363	3.38094
		362.5	3.3998
		362	3.41029
		361.5	3.40552
		361	3.37456
		360.5	3.36023
		360	3.35266
		359.5	3.3457
		359	3.34993
		358.5	3.35684
		358	3.36351
		357.5	3.37355
		357	3.3492
		356.5	3.34284
		356	3.32107
		355.5	3.33177
		355	3.3081
		354.5	3.309
		354	3.30782
		353.5	3.33495
		353	3.3509
		352.5	3.35038
		352	3.35917
		351.5	3.34164
		351	3.33579
		350.5	3.32272
		350	3.33262
		349.5	3.3372
		349	3.35357
		348.5	3.34659
		348	3.35082
		347.5	3.32966
		347	3.31929
		346.5	3.31332
		346	3.29347
		345.5	3.30577
		345	3.30211
		344.5	3.29253
		344	3.27927
		343.5	3.29355
		343	3.29157
		342.5	3.3139
		342	3.31691
		341.5	3.32461
		341	3.3358
		340.5	3.32362
		340	3.29527
		339.5	3.28891
		339	3.27605
		338.5	3.27572
		338	3.3012
		337.5	3.30282
		337	3.28756
		336.5	3.31184
		336	3.26684
		335.5	3.27331
		335	3.25937
		334.5	3.26753
		334	3.25085
		333.5	3.26751
		333	3.26481
		332.5	3.25482
		332	3.25333
		331.5	3.24386
		331	3.24911
		330.5	3.25861
		330	3.24331
		329.5	3.26231
		329	3.24549
		328.5	3.23647
		328	3.21071
		327.5	3.2096
		327	3.2105
		326.5	3.25543
		326	3.26781
		325.5	3.27486
		325	3.23434
		324.5	3.20692
		324	3.18427
		323.5	3.18161
		323	3.165
		322.5	3.18077
		322	3.19188
		321.5	3.19571
		321	3.17495
		320.5	3.19802
		320	3.20153
		319.5	3.20808
		319	3.18955
		318.5	3.15843
		318	3.16605
		317.5	3.17834
		317	3.18895
		316.5	3.17207
		316	3.15186
		315.5	3.15369
		315	3.15845
		314.5	3.1932
		314	3.18152
		313.5	3.17804
		313	3.15129
		312.5	3.14794
		312	3.13564
		311.5	3.13888
		311	3.14758
		310.5	3.13754
		310	3.13039
		309.5	3.11642
		309	3.12607
		308.5	3.13655
		308	3.12047
		307.5	3.12598
		307	3.127
		306.5	3.11083
		306	3.10752
		305.5	3.09496
		305	3.09755
		304.5	3.10201
		304	3.10069
		303.5	3.0658
		303	3.06308
		302.5	3.03847
		302	3.04916
		301.5	3.033
		301	3.0566
		300.5	3.0426
		300	3.05549

## Sheet: Figure 3a
time delay (μs)	absorbance
	Bare	0.3%PD	0.3%IMP	0.1%IMP+0.2%PD	0.2%PD	0.1%IMP
-0.2	3.53343e-05	1.50106e-05	1.10175e-05	6.46351e-07	-3.00866e-07	3.00493e-06
3.16833e-12	8.96268e-05	4.01332e-05	3.05003e-05	1.6203e-05	5.40238e-06	8.12931e-06
0.2	0.000198477	9.11466e-05	6.95785e-05	3.64743e-05	3.14173e-05	2.91998e-05
0.4	0.000377614	0.00017507	0.000134042	7.1667e-05	0.000101105	8.69633e-05
0.6	0.000618666	0.000287222	0.000221162	0.000122704	0.000229391	0.00019655
0.8	0.000879478	0.000407092	0.000316213	0.000184405	0.000395391	0.000342632
1	0.0011	0.000504362	0.000396503	0.00024594	0.000539325	0.000474069
1.2	0.00121	0.000553609	0.000442159	0.000295061	0.00060255	0.000537208
1.4	0.00121	0.000547672	0.000446403	0.000323621	0.00057393	0.000518284
1.6	0.00111	0.00049967	0.000417688	0.000330634	0.000491727	0.000448568
1.8	0.000962105	0.000433135	0.000372842	0.000321149	0.000404749	0.000371481
2	0.00081837	0.000368932	0.000327426	0.00030252	0.000339303	0.000311914
2.2	0.000700801	0.000317946	0.000290046	0.000280979	0.000297093	0.000272502
2.4	0.000614346	0.000281656	0.00026245	0.000260227	0.000270005	0.000246227
2.6	0.000552853	0.000256736	0.000242728	0.000241768	0.000251209	0.000226742
2.8	0.000508102	0.00023918	0.000228287	0.000225871	0.000237436	0.000211021
3	0.000474086	0.000226145	0.000217214	0.000212332	0.000227237	0.000198154
3.2	0.000447407	0.00021603	0.000208395	0.000200838	0.00021948	0.000187865
3.4	0.000426255	0.000207953	0.000201204	0.000191076	0.000213152	0.000179821
3.6	0.000409474	0.000201295	0.000195237	0.000182756	0.000207711	0.000173578
3.8	0.000396089	0.000195536	0.000190179	0.00017561	0.000203006	0.000168748
4	0.000385109	0.000190263	0.000185761	0.000169411	0.000198711	0.000164968
4.2	0.000375524	0.000185242	0.000181749	0.000163976	0.000194129	0.000161801
4.4	0.000366444	0.000180431	0.000177969	0.000159167	0.000188764	0.000158791
4.6	0.000357322	0.000175937	0.000174336	0.000154883	0.000182923	0.000155635
4.8	0.000348082	0.000171929	0.000170862	0.00015104	0.000177548	0.000152219
5	0.000339022	0.000168527	0.000167611	0.000147565	0.00017345	0.000148552
5.2	0.000330545	0.000165727	0.000164637	0.000144401	0.000170703	0.000144783
5.4	0.00032291	0.000163386	0.000161921	0.000141513	0.000168712	0.000141235
5.6	0.000316174	0.000161298	0.000159373	0.000138886	0.000166823	0.000138295
5.8	0.000310292	0.000159308	0.000156872	0.000136516	0.000164856	0.000136164
6	0.000305211	0.000157375	0.000154329	0.000134394	0.000163057	0.000134714
6.2	0.000300857	0.000155548	0.000151731	0.000132492	0.000161616	0.000133594
6.4	0.000297055	0.000153879	0.000149157	0.000130759	0.000160368	0.000132495
6.6	0.000293503	0.000152366	0.000146742	0.000129131	0.000158914	0.000131274
6.8	0.00028985	0.000150945	0.000144616	0.000127548	0.000156835	0.000129861
7	0.000285824	0.000149535	0.000142841	0.000125974	0.000153896	0.000128197
7.2	0.000281348	0.000148075	0.000141388	0.000124402	0.000150332	0.000126314
7.4	0.000276575	0.000146542	0.000140176	0.000122848	0.000146973	0.000124353
7.6	0.000271818	0.00014493	0.000139124	0.000121328	0.000144767	0.000122418
7.8	0.000267395	0.000143236	0.000138183	0.000119852	0.000144003	0.000120421
8	0.000263471	0.000141467	0.000137323	0.000118428	0.000144086	0.000118189
8.2	0.00026	0.000139665	0.000136496	0.000117075	0.000144141	0.000115786
8.4	0.000256825	0.000137919	0.000135636	0.00011582	0.000143736	0.000113608
8.6	0.000253852	0.000136337	0.000134675	0.000114688	0.000142916	0.000112018
8.8	0.00025116	0.000134995	0.00013358	0.000113682	0.000141763	0.000110958
9	0.000248969	0.000133873	0.000132373	0.000112774	0.000140256	0.00011003
9.2	0.000247455	0.000132842	0.000131128	0.00011192	0.000138578	0.000108945
9.4	0.000246572	0.00013172	0.000129937	0.00011108	0.000137159	0.000107829
9.6	0.000245994	0.000130398	0.000128867	0.000110229	0.00013621	0.00010705
9.8	0.000245251	0.000128942	0.000127922	0.000109353	0.000135464	0.000106781
10	0.00024398	0.000127593	0.000127042	0.000108446	0.000134502	0.000106799
10.2	0.000242123	0.000126612	0.000126145	0.000107499	0.000133124	0.000106724
10.4	0.00023994	0.000126102	0.000125182	0.00010652	0.000131297	0.000106276
10.6	0.000237824	0.000125932	0.000124159	0.000105533	0.000129026	0.000105326
10.8	0.000236061	0.000125832	0.00012312	0.00010458	0.000126465	0.000103925
11	0.000234694	0.000125571	0.000122122	0.000103691	0.000124027	0.000102321
11.2	0.000233548	0.000125075	0.000121211	0.000102876	0.000122214	0.000100757
11.4	0.000232355	0.000124428	0.000120409	0.000102125	0.000121332	9.9269e-05
11.6	0.000230893	0.000123778	0.000119691	0.000101426	0.000121348	9.77824e-05
11.8	0.000229091	0.000123227	0.000118982	0.00010077	0.00012194	9.63182e-05
12	0.000227055	0.000122767	0.000118187	0.000100155	0.000122578	9.5014e-05
12.2	0.000225005	0.000122316	0.000117255	9.95734e-05	0.000122575	9.40987e-05
12.4	0.000223145	0.000121806	0.000116238	9.90134e-05	0.000121316	9.38376e-05
12.6	0.000221554	0.000121245	0.000115279	9.84654e-05	0.000118739	9.42518e-05
12.8	0.000220157	0.0001207	0.00011452	9.79272e-05	0.000115596	9.48704e-05
13	0.000218796	0.000120224	0.000114002	9.74012e-05	0.000112992	9.50164e-05
13.2	0.000217337	0.000119798	0.000113647	9.68859e-05	0.000111603	9.44002e-05
13.4	0.000215746	0.000119352	0.000113316	9.637e-05	0.000111375	9.32775e-05
13.6	0.000214099	0.000118821	0.000112914	9.58371e-05	0.00011187	9.20326e-05
13.8	0.000212518	0.000118178	0.000112424	9.52773e-05	0.000112632	9.08197e-05
14	0.000211097	0.000117421	0.000111882	9.47003e-05	0.000113254	8.97124e-05
14.2	0.000209838	0.000116559	0.000111315	9.41372e-05	0.000113368	8.89855e-05
14.4	0.000208663	0.000115618	0.000110723	9.36241e-05	0.000112794	8.89272e-05
14.6	0.000207456	0.000114653	0.000110106	9.31776e-05	0.000111669	8.9355e-05
14.8	0.000206143	0.000113736	0.000109503	9.27787e-05	0.000110335	8.96311e-05
15	0.000204743	0.000112925	0.000108971	9.23808e-05	0.000109128	8.92808e-05
15.2	0.000203353	0.000112251	0.000108539	9.19341e-05	0.000108327	8.83711e-05
15.4	0.000202063	0.000111736	0.000108178	9.14113e-05	0.000108118	8.72379e-05
15.6	0.000200859	0.0001114	0.000107822	9.08168e-05	0.00010839	8.61574e-05
15.8	0.000199623	0.000111234	0.000107416	9.01781e-05	0.000108627	8.54063e-05
16	0.000198242	0.000111172	0.000106946	8.95319e-05	0.000108271	8.53218e-05
16.2	0.000196729	0.000111097	0.000106428	8.89155e-05	0.000107218	8.59799e-05
16.4	0.000195229	0.000110905	0.000105887	8.83658e-05	0.000105884	8.68755e-05
16.6	0.000193893	0.000110567	0.00010535	8.79175e-05	0.000104803	8.72044e-05
16.8	0.000192741	0.000110132	0.000104832	8.75897e-05	0.000104268	8.6593e-05
17	0.000191662	0.000109685	0.000104321	8.7368e-05	0.000104313	8.54417e-05
17.2	0.000190537	0.000109283	0.000103773	8.71966e-05	0.000104873	8.44863e-05
17.4	0.000189366	0.000108934	0.000103138	8.69936e-05	0.000105813	8.41352e-05
17.6	0.000188286	0.000108616	0.000102411	8.66843e-05	0.000106834	8.4252e-05
17.8	0.000187451	0.000108306	0.000101656	8.62335e-05	0.000107445	8.43797e-05
18	0.000186884	0.000107996	0.000100985	8.5662e-05	0.000107169	8.40477e-05
18.2	0.000186415	0.000107682	0.000100486	8.50368e-05	0.000105907	8.30025e-05
18.4	0.000185753	0.000107353	0.000100169	8.44412e-05	0.000104086	8.1352e-05
18.6	0.000184657	0.000106991	9.99691e-05	8.39385e-05	0.000102298	7.95549e-05
18.8	0.00018312	0.000106586	9.97902e-05	8.35473e-05	0.000100762	7.81966e-05
19	0.000181404	0.000106149	9.95602e-05	8.32398e-05	9.92851e-05	7.76442e-05
19.2	0.000179894	0.000105706	9.92618e-05	8.29613e-05	9.7743e-05	7.77842e-05
19.4	0.000178859	0.000105292	9.893e-05	8.26589e-05	9.63777e-05	7.80534e-05
19.6	0.000178301	0.000104945	9.86213e-05	8.23016e-05	9.55545e-05	7.78366e-05
19.8	0.000178015	0.000104708	9.83672e-05	8.18889e-05	9.53896e-05	7.69694e-05
20	0.00017777	0.00010461	9.81422e-05	8.14466e-05	9.56485e-05	7.58743e-05
20.2	0.000177456	0.000104634	9.78707e-05	8.10167e-05	9.58655e-05	7.51748e-05
20.4	0.000177063	0.000104678	9.74769e-05	8.06417e-05	9.55995e-05	7.51943e-05
20.6	0.000176579	0.000104571	9.69401e-05	8.0346e-05	9.47876e-05	7.58335e-05
20.8	0.000175914	0.000104143	9.63161e-05	8.01223e-05	9.38536e-05	7.68115e-05
21	0.000174944	0.000103319	9.57099e-05	7.99349e-05	9.3304e-05	7.78578e-05
21.2	0.000173649	0.000102154	9.52216e-05	7.97383e-05	9.32427e-05	7.86805e-05
21.4	0.000172199	0.000100805	9.49028e-05	7.94972e-05	9.34053e-05	7.89725e-05
21.6	0.000170917	9.9468e-05	9.47471e-05	7.91952e-05	9.35612e-05	7.86231e-05
21.8	0.000170116	9.83315e-05	9.4713e-05	7.88306e-05	9.36737e-05	7.78534e-05
22	0.000169908	9.7549e-05	9.4757e-05	7.84116e-05	9.3672e-05	7.70022e-05
22.2	0.000170146	9.72076e-05	9.4851e-05	7.79556e-05	9.3275e-05	7.62026e-05
22.4	0.000170515	9.72967e-05	9.49724e-05	7.74905e-05	9.22359e-05	7.53653e-05
22.6	0.000170715	9.77023e-05	9.50819e-05	7.7048e-05	9.07583e-05	7.44452e-05
22.8	0.000170589	9.82434e-05	9.51106e-05	7.66539e-05	8.94847e-05	7.35916e-05
23	0.00017012	9.87342e-05	9.49746e-05	7.6321e-05	8.89551e-05	7.29967e-05
23.2	0.000169336	9.90388e-05	9.46123e-05	7.60516e-05	8.9179e-05	7.26954e-05
23.4	0.00016824	9.91019e-05	9.40241e-05	7.58432e-05	8.97983e-05	7.25952e-05
23.6	0.000166815	9.89534e-05	9.32867e-05	7.56891e-05	9.05171e-05	7.26346e-05
23.8	0.000165082	9.86901e-05	9.25261e-05	7.55736e-05	9.12763e-05	7.28085e-05
24	0.000163131	9.84337e-05	9.18586e-05	7.54688e-05	9.21111e-05	7.30523e-05
24.2	0.000161121	9.82753e-05	9.13353e-05	7.53436e-05	9.29288e-05	7.31709e-05
24.4	0.000159226	9.82328e-05	9.09296e-05	7.5181e-05	9.34761e-05	7.28899e-05
24.6	0.000157584	9.82467e-05	9.05768e-05	7.49881e-05	9.36037e-05	7.20292e-05
24.8	0.000156258	9.82183e-05	9.02315e-05	7.47905e-05	9.34796e-05	7.07358e-05
25	0.000155251	9.80683e-05	8.98954e-05	7.46113e-05	9.3326e-05	6.951e-05
25.2	0.000154554	9.77811e-05	8.95979e-05	7.44526e-05	9.30277e-05	6.88575e-05
25.4	0.000154204	9.74105e-05	8.93528e-05	7.42879e-05	9.22945e-05	6.88821e-05
25.6	0.00015428	9.70478e-05	8.91307e-05	7.40731e-05	9.1182e-05	6.9248e-05
25.8	0.000154842	9.67776e-05	8.88712e-05	7.3768e-05	9.01589e-05	6.94911e-05
26	0.000155805	9.66438e-05	8.85215e-05	7.33608e-05	8.96289e-05	6.93406e-05
26.2	0.000156875	9.66306e-05	8.80752e-05	7.2883e-05	8.95799e-05	6.88043e-05
26.4	0.000157616	9.66622e-05	8.7585e-05	7.24026e-05	8.96747e-05	6.80634e-05
26.6	0.000157673	9.66311e-05	8.71388e-05	7.19949e-05	8.94755e-05	6.73781e-05
26.8	0.000156982	9.64562e-05	8.68132e-05	7.17087e-05	8.86288e-05	6.70228e-05
27	0.000155807	9.61302e-05	8.66314e-05	7.15474e-05	8.71283e-05	6.7136e-05
27.2	0.000154554	9.57123e-05	8.65538e-05	7.1476e-05	8.54664e-05	6.75829e-05
27.4	0.000153515	9.52657e-05	8.65084e-05	7.14436e-05	8.42879e-05	6.80332e-05
27.6	0.000152762	9.48078e-05	8.64334e-05	7.14037e-05	8.37681e-05	6.8182e-05
27.8	0.000152245	9.43255e-05	8.62995e-05	7.13249e-05	8.34466e-05	6.79358e-05
28	0.000151937	9.38319e-05	8.61038e-05	7.11907e-05	8.27594e-05	6.75275e-05
28.2	0.000151878	9.33899e-05	8.58521e-05	7.09945e-05	8.16744e-05	6.7446e-05
28.4	0.000152069	9.30733e-05	8.55543e-05	7.07353e-05	8.07213e-05	6.80263e-05
28.6	0.000152346	9.29107e-05	8.52325e-05	7.04168e-05	8.03914e-05	6.90161e-05
28.8	0.000152381	9.28755e-05	8.49279e-05	7.00544e-05	8.06189e-05	6.97258e-05
29	0.000151823	9.29225e-05	8.46905e-05	6.96815e-05	8.09499e-05	6.96836e-05
29.2	0.000150473	9.30245e-05	8.45532e-05	6.9347e-05	8.11035e-05	6.90117e-05
29.4	0.000148391	9.3179e-05	8.45082e-05	6.90981e-05	8.12001e-05	6.81807e-05
29.6	0.000145895	9.3393e-05	8.45045e-05	6.89562e-05	8.15213e-05	6.76102e-05
29.8	0.000143473	9.36678e-05	8.44718e-05	6.89022e-05	8.22056e-05	6.74956e-05
30	0.000141625	9.39841e-05	8.4353e-05	6.88837e-05	8.31043e-05	6.77506e-05
30.2	0.000140667	9.42876e-05	8.41249e-05	6.88401e-05	8.38089e-05	6.80091e-05
30.4	0.000140602	9.44896e-05	8.38039e-05	6.87284e-05	8.39347e-05	6.78373e-05
30.6	0.000141153	9.45003e-05	8.34374e-05	6.85327e-05	8.35208e-05	6.70534e-05
30.8	0.000141936	9.42768e-05	8.30861e-05	6.82596e-05	8.30372e-05	6.5851e-05
31	0.000142639	9.38444e-05	8.2797e-05	6.79273e-05	8.28429e-05	6.46514e-05
31.2	0.000143085	9.32744e-05	8.25834e-05	6.75613e-05	8.27275e-05	6.38486e-05
31.4	0.000143184	9.26473e-05	8.24248e-05	6.7194e-05	8.21666e-05	6.35859e-05
31.6	0.000142896	9.20358e-05	8.22844e-05	6.68617e-05	8.09835e-05	6.36926e-05
31.8	0.000142256	9.15128e-05	8.21261e-05	6.65951e-05	7.95848e-05	6.38733e-05
32	0.000141416	9.11607e-05	8.19227e-05	6.64072e-05	7.8595e-05	6.39607e-05
32.2	0.000140597	9.10587e-05	8.16663e-05	6.62864e-05	7.84555e-05	6.39088e-05
32.4	0.000139983	9.12446e-05	8.13836e-05	6.62012e-05	7.92976e-05	6.36162e-05
32.6	0.000139645	9.1671e-05	8.11352e-05	6.61167e-05	8.08781e-05	6.29582e-05
32.8	0.00013954	9.219e-05	8.09821e-05	6.60131e-05	8.25585e-05	6.198e-05
33	0.000139552	9.25943e-05	8.09441e-05	6.58983e-05	8.36229e-05	6.08725e-05
33.2	0.000139525	9.27062e-05	8.09955e-05	6.58047e-05	8.38056e-05	5.9778e-05
33.4	0.000139288	9.24678e-05	8.11025e-05	6.57695e-05	8.34286e-05	5.87962e-05
33.6	0.000138708	9.1976e-05	8.12577e-05	6.581e-05	8.29514e-05	5.81435e-05
33.8	0.000137756	9.14343e-05	8.14669e-05	6.59066e-05	8.25197e-05	5.80689e-05
34	0.00013655	9.10503e-05	8.17076e-05	6.60088e-05	8.20512e-05	5.85401e-05
34.2	0.000135336	9.09352e-05	8.19132e-05	6.60598e-05	8.15792e-05	5.91799e-05
34.4	0.000134379	9.10521e-05	8.20077e-05	6.6021e-05	8.12461e-05	5.96439e-05
34.6	0.000133826	9.12264e-05	8.19553e-05	6.58789e-05	8.09807e-05	5.99613e-05
34.8	0.000133619	9.12157e-05	8.17785e-05	6.56384e-05	8.0462e-05	6.03728e-05
35	0.000133547	9.08246e-05	8.1536e-05	6.53166e-05	7.95362e-05	6.09369e-05
35.2	0.000133405	9.00166e-05	8.12842e-05	6.49441e-05	7.84956e-05	6.14786e-05
35.4	0.000133122	8.89525e-05	8.10446e-05	6.45643e-05	7.7784e-05	6.18346e-05
35.6	0.000132785	8.79106e-05	8.07908e-05	6.42202e-05	7.7533e-05	6.19297e-05
35.8	0.000132566	8.71392e-05	8.0464e-05	6.39368e-05	7.7516e-05	6.16898e-05
36	0.000132635	8.67459e-05	8.002e-05	6.37135e-05	7.74424e-05	6.11289e-05
36.2	0.000133101	8.66933e-05	7.94803e-05	6.35344e-05	7.71776e-05	6.05088e-05
36.4	0.000133945	8.68744e-05	7.89421e-05	6.33843e-05	7.67917e-05	6.02146e-05
36.6	0.00013498	8.7184e-05	7.85277e-05	6.32586e-05	7.65048e-05	6.04262e-05
36.8	0.00013588	8.75383e-05	7.83009e-05	6.31587e-05	7.65075e-05	6.09684e-05
37	0.000136325	8.78599e-05	7.82173e-05	6.30795e-05	7.67795e-05	6.14628e-05
37.2	0.000136154	8.80754e-05	7.81503e-05	6.30004e-05	7.71164e-05	6.1595e-05
37.4	0.00013544	8.81347e-05	7.79752e-05	6.28898e-05	7.72761e-05	6.12965e-05
37.6	0.00013441	8.80253e-05	7.76493e-05	6.2722e-05	7.70136e-05	6.07689e-05
37.8	0.000133311	8.77634e-05	7.72319e-05	6.24965e-05	7.61239e-05	6.03405e-05
38	0.000132298	8.73778e-05	7.68431e-05	6.22458e-05	7.46968e-05	6.01914e-05
38.2	0.000131426	8.69114e-05	7.65997e-05	6.20232e-05	7.32924e-05	6.01526e-05
38.4	0.000130676	8.64316e-05	7.65683e-05	6.18729e-05	7.26182e-05	5.98536e-05
38.6	0.000129977	8.60247e-05	7.67476e-05	6.17993e-05	7.29705e-05	5.91522e-05
38.8	0.000129222	8.57659e-05	7.70732e-05	6.17602e-05	7.40653e-05	5.83502e-05
39	0.00012834	8.56827e-05	7.74387e-05	6.16895e-05	7.53205e-05	5.79167e-05
39.2	0.000127405	8.57368e-05	7.77305e-05	6.15384e-05	7.62214e-05	5.80962e-05
39.4	0.000126661	8.5838e-05	7.78649e-05	6.13044e-05	7.66151e-05	5.88338e-05
39.6	0.000126412	8.58823e-05	7.78111e-05	6.10291e-05	7.68566e-05	5.9878e-05
39.8	0.00012679	8.57996e-05	7.75882e-05	6.07707e-05	7.75074e-05	6.07975e-05
40	0.000127605	8.55788e-05	7.72431e-05	6.05707e-05	7.8631e-05	6.10481e-05
40.2	0.000128425	8.52558e-05	7.68257e-05	6.04364e-05	7.94157e-05	6.02958e-05
40.4	0.000128858	8.48756e-05	7.63757e-05	6.03443e-05	7.8731e-05	5.87595e-05
40.6	0.000128817	8.44665e-05	7.59282e-05	6.02587e-05	7.62276e-05	5.71202e-05
40.8	0.000128525	8.40411e-05	7.55296e-05	6.01514e-05	7.28935e-05	5.59805e-05
41	0.000128273	8.36108e-05	7.524e-05	6.00106e-05	7.03933e-05	5.54717e-05
41.2	0.000128153	8.31886e-05	7.51047e-05	5.98396e-05	6.97506e-05	5.54611e-05
41.4	0.000128002	8.27859e-05	7.51111e-05	5.96529e-05	7.07076e-05	5.59449e-05
41.6	0.000127591	8.24241e-05	7.51767e-05	5.94731e-05	7.23362e-05	5.69517e-05
41.8	0.000126838	8.2161e-05	7.51955e-05	5.93263e-05	7.3973e-05	5.81619e-05
42	0.000125887	8.20917e-05	7.5115e-05	5.92305e-05	7.53204e-05	5.90175e-05
42.2	0.000125005	8.23019e-05	7.49759e-05	5.91827e-05	7.59112e-05	5.92967e-05
42.4	0.000124415	8.28009e-05	7.48782e-05	5.9158e-05	7.50636e-05	5.92899e-05
42.6	0.000124196	8.34998e-05	7.48949e-05	5.91205e-05	7.26111e-05	5.93164e-05
42.8	0.000124283	8.42578e-05	7.50021e-05	5.90393e-05	6.94301e-05	5.93556e-05
43	0.000124544	8.49511e-05	7.50787e-05	5.88998e-05	6.69766e-05	5.92955e-05
43.2	0.000124865	8.55049e-05	7.49801e-05	5.87062e-05	6.62614e-05	5.92373e-05
43.4	0.000125203	8.58753e-05	7.46348e-05	5.8478e-05	6.7229e-05	5.92699e-05
43.6	0.000125583	8.60254e-05	7.40961e-05	5.82404e-05	6.89711e-05	5.91397e-05
43.8	0.00012604	8.5932e-05	7.35114e-05	5.80145e-05	7.04809e-05	5.85194e-05
44	0.000126549	8.56139e-05	7.30396e-05	5.78121e-05	7.13228e-05	5.75766e-05
44.2	0.000127011	8.5142e-05	7.2778e-05	5.76385e-05	7.1717e-05	5.69214e-05
44.4	0.000127303	8.46164e-05	7.27376e-05	5.74974e-05	7.20454e-05	5.68993e-05
44.6	0.00012736	8.41307e-05	7.28646e-05	5.73929e-05	7.23252e-05	5.72248e-05
44.8	0.000127208	8.37497e-05	7.30781e-05	5.73244e-05	7.21743e-05	5.74601e-05
45	0.000126907	8.34972e-05	7.3306e-05	5.72821e-05	7.12065e-05	5.75878e-05
45.2	0.000126469	8.3347e-05	7.35091e-05	5.72465e-05	6.94143e-05	5.78778e-05
45.4	0.000125832	8.32271e-05	7.36876e-05	5.71944e-05	6.73061e-05	5.8397e-05
45.6	0.000124883	8.3062e-05	7.38635e-05	5.71065e-05	6.57317e-05	5.89341e-05
45.8	0.000123529	8.28352e-05	7.4047e-05	5.69732e-05	6.53537e-05	5.92848e-05
46	0.000121777	8.26108e-05	7.42032e-05	5.67974e-05	6.61162e-05	5.93314e-05
46.2	0.000119798	8.2477e-05	7.4249e-05	5.65957e-05	6.73131e-05	5.89213e-05
46.4	0.000117909	8.24574e-05	7.40938e-05	5.63957e-05	6.82027e-05	5.79478e-05
46.6	0.00011644	8.24818e-05	7.37063e-05	5.62285e-05	6.84742e-05	5.65824e-05
46.8	0.000115576	8.2447e-05	7.31607e-05	5.6115e-05	6.82622e-05	5.52519e-05
47	0.000115292	8.23051e-05	7.26171e-05	5.60569e-05	6.79806e-05	5.43026e-05
47.2	0.000115419	8.20963e-05	7.22413e-05	5.60377e-05	6.81124e-05	5.37438e-05
47.4	0.000115761	8.19031e-05	7.2116e-05	5.60334e-05	6.88936e-05	5.33871e-05
47.6	0.000116135	8.17805e-05	7.22056e-05	5.60234e-05	7.00867e-05	5.31838e-05
47.8	0.000116355	8.17265e-05	7.23904e-05	5.5991e-05	7.1079e-05	5.33172e-05
48	0.000116242	8.17115e-05	7.25328e-05	5.59195e-05	7.12143e-05	5.39509e-05
48.2	0.000115704	8.17201e-05	7.25326e-05	5.57938e-05	7.01768e-05	5.49648e-05
48.4	0.000114851	8.17496e-05	7.23481e-05	5.56108e-05	6.82553e-05	5.59656e-05
48.6	0.000114	8.17681e-05	7.19898e-05	5.53877e-05	6.62029e-05	5.65345e-05
48.8	0.000113531	8.17002e-05	7.15019e-05	5.51556e-05	6.47067e-05	5.64953e-05
49	0.000113637	8.14841e-05	7.09455e-05	5.49429e-05	6.4e-05	5.59988e-05
49.2	0.000114181	8.11506e-05	7.03874e-05	5.47609e-05	6.39598e-05	5.53356e-05
49.4	0.000114774	8.0823e-05	6.98901e-05	5.46045e-05	6.43857e-05	5.46465e-05
49.6	0.000115035	8.0618e-05	6.94961e-05	5.44607e-05	6.51178e-05	5.38839e-05
49.8	0.000114822	8.05464e-05	6.92175e-05	5.43177e-05	6.60403e-05	5.30901e-05
50	0.000114257	8.0518e-05	6.9046e-05	5.41656e-05	6.70604e-05	5.25905e-05
50.2	0.000113575	8.04347e-05	6.8977e-05	5.3997e-05	6.80053e-05	5.27766e-05
50.4	0.000112954	8.02663e-05	6.90217e-05	5.38113e-05	6.85508e-05	5.36879e-05
50.6	0.000112457	8.00419e-05	6.91887e-05	5.3623e-05	6.83932e-05	5.48579e-05
50.8	0.000112084	7.97995e-05	6.94529e-05	5.34649e-05	6.75264e-05	5.55787e-05
51	0.000111837	7.95647e-05	6.97437e-05	5.33772e-05	6.62674e-05	5.53554e-05
51.2	0.000111747	7.93661e-05	6.99657e-05	5.33835e-05	6.50088e-05	5.42334e-05
51.4	0.000111854	7.92431e-05	7.00385e-05	5.34712e-05	6.39809e-05	5.27858e-05
51.6	0.000112167	7.92251e-05	6.99326e-05	5.35941e-05	6.31913e-05	5.17405e-05
51.8	0.000112629	7.93094e-05	6.96882e-05	5.36986e-05	6.25551e-05	5.15276e-05
52	0.000113101	7.94623e-05	6.94039e-05	5.37536e-05	6.21235e-05	5.21241e-05
52.2	0.00011339	7.9631e-05	6.91941e-05	5.37618e-05	6.21565e-05	5.32464e-05
52.4	0.000113311	7.97432e-05	6.91306e-05	5.37462e-05	6.28649e-05	5.45659e-05
52.6	0.000112776	7.97121e-05	6.92083e-05	5.37249e-05	6.40834e-05	5.57224e-05
52.8	0.000111884	7.94753e-05	6.93589e-05	5.3696e-05	6.53194e-05	5.6319e-05
53	0.000110901	7.90612e-05	6.94977e-05	5.36424e-05	6.61682e-05	5.61225e-05
53.2	0.000110132	7.86205e-05	6.95659e-05	5.35497e-05	6.66147e-05	5.52631e-05
53.4	0.000109731	7.83646e-05	6.95413e-05	5.34201e-05	6.69189e-05	5.41232e-05
53.6	0.000109612	7.84261e-05	6.94251e-05	5.32686e-05	6.72829e-05	5.30438e-05
53.8	0.000109513	7.87419e-05	6.92288e-05	5.3107e-05	6.76697e-05	5.21743e-05
54	0.000109175	7.9064e-05	6.89744e-05	5.29311e-05	6.79335e-05	5.15299e-05
54.2	0.000108492	7.91132e-05	6.8706e-05	5.27281e-05	6.80952e-05	5.11139e-05
54.4	0.000107547	7.87649e-05	6.84923e-05	5.24957e-05	6.8405e-05	5.09801e-05
54.6	0.000106553	7.81243e-05	6.84074e-05	5.22556e-05	6.90405e-05	5.11819e-05
54.8	0.00010573	7.74412e-05	6.84902e-05	5.20443e-05	6.97738e-05	5.1654e-05
55	0.000105194	7.69471e-05	6.8709e-05	5.18894e-05	7.00935e-05	5.21576e-05
55.2	0.000104929	7.67441e-05	6.89607e-05	5.17925e-05	6.97208e-05	5.24093e-05
55.4	0.000104854	7.68088e-05	6.91185e-05	5.17301e-05	6.88902e-05	5.23317e-05
55.6	0.000104942	7.70692e-05	6.91015e-05	5.16721e-05	6.80532e-05	5.21447e-05
55.8	0.000105272	7.74699e-05	6.89159e-05	5.15991e-05	6.74203e-05	5.214e-05
56	0.000105956	7.79721e-05	6.86396e-05	5.15078e-05	6.68713e-05	5.24033e-05
56.2	0.000107013	7.85074e-05	6.83687e-05	5.14042e-05	6.62204e-05	5.28246e-05
56.4	0.000108312	7.89497e-05	6.81677e-05	5.12947e-05	6.54774e-05	5.33178e-05
56.6	0.000109618	7.9155e-05	6.80478e-05	5.11847e-05	6.48581e-05	5.38896e-05
56.8	0.000110684	7.9046e-05	6.7969e-05	5.10814e-05	6.45765e-05	5.44509e-05
57	0.0001113	7.86672e-05	6.78576e-05	5.09941e-05	6.46785e-05	5.4712e-05
57.2	0.000111311	7.81593e-05	6.76422e-05	5.09269e-05	6.51137e-05	5.4435e-05
57.4	0.000110663	7.76792e-05	6.72934e-05	5.087e-05	6.58621e-05	5.37509e-05
57.6	0.0001095	7.73343e-05	6.68455e-05	5.08002e-05	6.68277e-05	5.30612e-05
57.8	0.000108222	7.71676e-05	6.63801e-05	5.06932e-05	6.76222e-05	5.26017e-05
58	0.000107383	7.71663e-05	6.59878e-05	5.05384e-05	6.76636e-05	5.22223e-05
58.2	0.000107417	7.72658e-05	6.57372e-05	5.0345e-05	6.66685e-05	5.16669e-05
58.4	0.000108387	7.73624e-05	6.5663e-05	5.01346e-05	6.50633e-05	5.09963e-05
58.6	0.000109944	7.73654e-05	6.57631e-05	4.99282e-05	6.37889e-05	5.06018e-05
58.8	0.000111537	7.72627e-05	6.59945e-05	4.97363e-05	6.3563e-05	5.07416e-05
59	0.00011271	7.71342e-05	6.62788e-05	4.95603e-05	6.42746e-05	5.11389e-05
59.2	0.000113292	7.70899e-05	6.65283e-05	4.94004e-05	6.50786e-05	5.11675e-05
59.4	0.000113376	7.71862e-05	6.66841e-05	4.9263e-05	6.5064e-05	5.04647e-05
59.6	0.000113173	7.73851e-05	6.67378e-05	4.91601e-05	6.39085e-05	4.92776e-05
59.8	0.000112861	7.75699e-05	6.67224e-05	4.91016e-05	6.20464e-05	4.81654e-05
60	0.00011252	7.75895e-05	6.66839e-05	4.90867e-05	6.02892e-05	4.74698e-05
60.2	0.000112147	7.73154e-05	6.66647e-05	4.91e-05	5.92694e-05	4.71732e-05
60.4	0.000111678	7.67032e-05	6.67068e-05	4.91126e-05	5.91356e-05	4.71536e-05
60.6	0.00011102	7.58342e-05	6.68524e-05	4.90876e-05	5.9595e-05	4.73832e-05
60.8	0.000110074	7.49033e-05	6.71203e-05	4.89902e-05	6.01559e-05	4.78686e-05
61	0.000108805	7.41547e-05	6.74679e-05	4.88003e-05	6.04337e-05	4.84845e-05
61.2	0.000107305	7.38017e-05	6.77852e-05	4.85221e-05	6.03371e-05	4.88848e-05
61.4	0.000105794	7.39575e-05	6.79444e-05	4.81865e-05	5.99619e-05	4.86401e-05
61.6	0.000104494	7.45927e-05	6.7874e-05	4.78446e-05	5.93629e-05	4.76061e-05
61.8	0.000103478	7.55304e-05	6.75959e-05	4.75572e-05	5.85859e-05	4.61849e-05
62	0.000102639	7.64975e-05	6.71965e-05	4.73786e-05	5.78904e-05	4.51204e-05
62.2	0.000101827	7.72258e-05	6.67624e-05	4.73404e-05	5.76362e-05	4.49891e-05
62.4	0.000101017	7.75489e-05	6.63378e-05	4.74396e-05	5.78267e-05	4.58796e-05
62.6	0.000100364	7.74378e-05	6.59348e-05	4.76387e-05	5.80183e-05	4.74475e-05
62.8	0.000100104	7.69628e-05	6.55715e-05	4.78809e-05	5.78539e-05	4.91594e-05
63	0.000100411	7.62291e-05	6.5292e-05	4.81117e-05	5.74649e-05	5.05797e-05
63.2	0.000101296	7.53403e-05	6.51425e-05	4.82944e-05	5.716e-05	5.16526e-05
63.4	0.000102598	7.44084e-05	6.51297e-05	4.84108e-05	5.69462e-05	5.26928e-05
63.6	0.000104022	7.35759e-05	6.52042e-05	4.84528e-05	5.66488e-05	5.38771e-05
63.8	0.000105224	7.30095e-05	6.52875e-05	4.84155e-05	5.6387e-05	5.47609e-05
64	0.000105931	7.2845e-05	6.53211e-05	4.82986e-05	5.66061e-05	5.45783e-05
64.2	0.000106067	7.31147e-05	6.52975e-05	4.81129e-05	5.75648e-05	5.30877e-05
64.4	0.000105798	7.37087e-05	6.52511e-05	4.78807e-05	5.89362e-05	5.09111e-05
64.6	0.000105424	7.44074e-05	6.52236e-05	4.76293e-05	5.99823e-05	4.89697e-05
64.8	0.000105157	7.49728e-05	6.52321e-05	4.7382e-05	6.011e-05	4.77561e-05
65	0.000104971	7.52434e-05	6.52602e-05	4.71554e-05	5.93049e-05	4.72001e-05
65.2	0.000104656	7.51868e-05	6.5268e-05	4.69598e-05	5.80884e-05	4.70058e-05
65.4	0.000104019	7.48943e-05	6.5207e-05	4.67993e-05	5.70686e-05	4.69451e-05
65.6	0.000103051	7.45319e-05	6.50409e-05	4.66697e-05	5.65266e-05	4.694e-05
65.8	0.000101927	7.42701e-05	6.47707e-05	4.65578e-05	5.63972e-05	4.70136e-05
66	0.000100891	7.422e-05	6.44479e-05	4.64448e-05	5.65557e-05	4.71538e-05
66.2	0.000100158	7.44068e-05	6.41522e-05	4.63144e-05	5.70366e-05	4.72216e-05
66.4	9.98688e-05	7.47866e-05	6.39434e-05	4.61626e-05	5.79383e-05	4.70794e-05
66.6	0.000100074	7.52856e-05	6.38284e-05	4.6005e-05	5.91565e-05	4.67783e-05
66.8	0.000100694	7.58271e-05	6.37755e-05	4.58759e-05	6.03269e-05	4.64934e-05
67	0.000101499	7.63333e-05	6.37564e-05	4.58173e-05	6.10444e-05	4.62925e-05
67.2	0.000102176	7.67243e-05	6.3771e-05	4.58583e-05	6.10471e-05	4.61118e-05
67.4	0.000102453	7.69271e-05	6.38348e-05	4.59975e-05	6.02728e-05	4.5963e-05
67.6	0.000102244	7.6888e-05	6.3953e-05	4.61996e-05	5.89507e-05	4.60352e-05
67.8	0.000101711	7.65811e-05	6.41105e-05	4.6409e-05	5.76046e-05	4.6511e-05
68	0.000101179	7.60193e-05	6.4276e-05	4.65753e-05	5.67353e-05	4.73024e-05
68.2	0.000100938	7.52722e-05	6.4402e-05	4.66746e-05	5.6429e-05	4.80526e-05
68.4	0.000101034	7.44594e-05	6.44212e-05	4.67136e-05	5.63424e-05	4.84365e-05
68.6	0.00010124	7.37023e-05	6.42654e-05	4.67158e-05	5.60773e-05	4.83574e-05
68.8	0.000101224	7.30651e-05	6.39161e-05	4.67014e-05	5.55803e-05	4.78384e-05
69	0.0001008	7.25486e-05	6.34478e-05	4.66739e-05	5.526e-05	4.69502e-05
69.2	0.000100054	7.21418e-05	6.30114e-05	4.66209e-05	5.57223e-05	4.59465e-05
69.4	9.92636e-05	7.18683e-05	6.2749e-05	4.65255e-05	5.72682e-05	4.52417e-05
69.6	9.87074e-05	7.17666e-05	6.27e-05	4.63793e-05	5.95651e-05	4.50623e-05
69.8	9.85267e-05	7.1827e-05	6.27767e-05	4.61883e-05	6.18196e-05	4.51743e-05
70	9.86898e-05	7.19642e-05	6.283e-05	4.59699e-05	6.33154e-05	4.50667e-05
70.2	9.90373e-05	7.20626e-05	6.27572e-05	4.57431e-05	6.38481e-05	4.4445e-05
70.4	9.93618e-05	7.20521e-05	6.25693e-05	4.55203e-05	6.37076e-05	4.35457e-05
70.6	9.95019e-05	7.19417e-05	6.23711e-05	4.53019e-05	6.32961e-05	4.2952e-05
70.8	9.9413e-05	7.17932e-05	6.22757e-05	4.50775e-05	6.28388e-05	4.3083e-05
71	9.91727e-05	7.16761e-05	6.23197e-05	4.48325e-05	6.24649e-05	4.38251e-05
71.2	9.89187e-05	7.1646e-05	6.24425e-05	4.4558e-05	6.23766e-05	4.46175e-05
71.4	9.87712e-05	7.17419e-05	6.254e-05	4.42618e-05	6.27016e-05	4.49001e-05
71.6	9.8797e-05	7.19766e-05	6.25429e-05	4.39749e-05	6.31549e-05	4.45012e-05
71.8	9.90149e-05	7.23137e-05	6.24572e-05	4.37475e-05	6.30397e-05	4.3637e-05
72	9.94091e-05	7.26523e-05	6.23403e-05	4.36331e-05	6.17544e-05	4.26885e-05
72.2	9.99273e-05	7.28514e-05	6.22465e-05	4.36655e-05	5.93184e-05	4.211e-05
72.4	0.000100478	7.27982e-05	6.21933e-05	4.38392e-05	5.63975e-05	4.23579e-05
72.6	0.000100942	7.24858e-05	6.21707e-05	4.41044e-05	5.3879e-05	4.3541e-05
72.8	0.000101206	7.20388e-05	6.21696e-05	4.43792e-05	5.24089e-05	4.51172e-05
73	0.000101193	7.16522e-05	6.21915e-05	4.45757e-05	5.2161e-05	4.62574e-05
73.2	0.000100874	7.14702e-05	6.22303e-05	4.46304e-05	5.28805e-05	4.66435e-05
73.4	0.000100286	7.14961e-05	6.2251e-05	4.45276e-05	5.41172e-05	4.67256e-05
73.6	9.95274e-05	7.16012e-05	6.21974e-05	4.43036e-05	5.5468e-05	4.70943e-05
73.8	9.87559e-05	7.16221e-05	6.20294e-05	4.40289e-05	5.66696e-05	4.77555e-05
74	9.81543e-05	7.14626e-05	6.17575e-05	4.37744e-05	5.75457e-05	4.81532e-05
74.2	9.78751e-05	7.11322e-05	6.1445e-05	4.35802e-05	5.79269e-05	4.7824e-05
74.4	9.79834e-05	7.07169e-05	6.11752e-05	4.34445e-05	5.76443e-05	4.68927e-05
74.6	9.84355e-05	7.03246e-05	6.10135e-05	4.33406e-05	5.66349e-05	4.59138e-05
74.8	9.91187e-05	7.00405e-05	6.09869e-05	4.32449e-05	5.5125e-05	4.53261e-05
75	9.99301e-05	6.99058e-05	6.10813e-05	4.31547e-05	5.37127e-05	4.51133e-05
75.2	0.000100825	6.99201e-05	6.12464e-05	4.30842e-05	5.31257e-05	4.4928e-05
75.4	0.000101783	7.00594e-05	6.14031e-05	4.30484e-05	5.37287e-05	4.44763e-05
75.6	0.000102729	7.02934e-05	6.14666e-05	4.30511e-05	5.5235e-05	4.37898e-05
75.8	0.000103498	7.05824e-05	6.13841e-05	4.30839e-05	5.69195e-05	4.31664e-05
76	0.000103892	7.08623e-05	6.11648e-05	4.31305e-05	5.80693e-05	4.28853e-05
76.2	0.000103779	7.10481e-05	6.08737e-05	4.31678e-05	5.82404e-05	4.30158e-05
76.4	0.000103135	7.10773e-05	6.05937e-05	4.3167e-05	5.73047e-05	4.34394e-05
76.6	0.00010201	7.09644e-05	6.03886e-05	4.31024e-05	5.54793e-05	4.39138e-05
76.8	0.000100475	7.08112e-05	6.02912e-05	4.29664e-05	5.32826e-05	4.41232e-05
77	9.86258e-05	7.0745e-05	6.03164e-05	4.27793e-05	5.13174e-05	4.387e-05
77.2	9.66366e-05	7.08302e-05	6.04733e-05	4.25833e-05	5.00695e-05	4.3318e-05
77.4	9.48257e-05	7.10224e-05	6.07537e-05	4.24217e-05	4.98718e-05	4.29354e-05
77.6	9.36221e-05	7.12018e-05	6.11011e-05	4.23191e-05	5.08629e-05	4.30954e-05
77.8	9.33852e-05	7.12559e-05	6.13999e-05	4.22756e-05	5.28383e-05	4.37314e-05
78	9.41609e-05	7.1146e-05	6.15205e-05	4.22758e-05	5.52384e-05	4.43499e-05
78.2	9.55658e-05	7.09176e-05	6.14057e-05	4.23036e-05	5.74293e-05	4.43348e-05
78.4	9.69345e-05	7.06623e-05	6.11297e-05	4.23513e-05	5.90002e-05	4.33358e-05
78.6	9.7663e-05	7.04667e-05	6.08695e-05	4.24201e-05	5.97568e-05	4.15545e-05
78.8	9.75216e-05	7.03813e-05	6.07976e-05	4.2513e-05	5.95868e-05	3.97269e-05
79	9.67359e-05	7.04227e-05	6.09764e-05	4.26216e-05	5.85715e-05	3.87051e-05
79.2	9.58042e-05	7.05999e-05	6.13229e-05	4.2717e-05	5.71764e-05	3.88875e-05
79.4	9.51853e-05	7.09319e-05	6.16621e-05	4.27527e-05	5.60417e-05	3.99719e-05
79.6	9.50479e-05	7.14234e-05	6.18265e-05	4.2683e-05	5.5511e-05	4.12251e-05
79.8	9.5213e-05	7.201e-05	6.17433e-05	4.24887e-05	5.55125e-05	4.19681e-05
80	9.52862e-05	7.2539e-05	6.14604e-05	4.21907e-05	5.58659e-05	4.19003e-05
80.2	9.48901e-05	7.28393e-05	6.11043e-05	4.1843e-05	5.6495e-05	4.11944e-05
80.4	9.38857e-05	7.28376e-05	6.08013e-05	4.15083e-05	5.72888e-05	4.04113e-05
80.6	9.2491e-05	7.26084e-05	6.06191e-05	4.12328e-05	5.79268e-05	4.01991e-05
80.8	9.12218e-05	7.22991e-05	6.05605e-05	4.10327e-05	5.80288e-05	4.08722e-05
81	9.06441e-05	7.20088e-05	6.0596e-05	4.0898e-05	5.75226e-05	4.22177e-05
81.2	9.10515e-05	7.1749e-05	6.06875e-05	4.08092e-05	5.67687e-05	4.37087e-05
81.4	9.22663e-05	7.15177e-05	6.07835e-05	4.07525e-05	5.62265e-05	4.48849e-05
81.6	9.37079e-05	7.13832e-05	6.08054e-05	4.07267e-05	5.60231e-05	4.55808e-05
81.8	9.46925e-05	7.14679e-05	6.06639e-05	4.0736e-05	5.59114e-05	4.59171e-05
82	9.47748e-05	7.18361e-05	6.0306e-05	4.07774e-05	5.56349e-05	4.60793e-05
82.2	9.3922e-05	7.23944e-05	5.97616e-05	4.0832e-05	5.52312e-05	4.60077e-05
82.4	9.24389e-05	7.2899e-05	5.91539e-05	4.08686e-05	5.49246e-05	4.5361e-05
82.6	9.07365e-05	7.30707e-05	5.86597e-05	4.08578e-05	5.48097e-05	4.39476e-05
82.8	8.91286e-05	7.2738e-05	5.84405e-05	4.07856e-05	5.47508e-05	4.21557e-05
83	8.77929e-05	7.19199e-05	5.85757e-05	4.06565e-05	5.45475e-05	4.07468e-05
83.2	8.68758e-05	7.08065e-05	5.90285e-05	4.04857e-05	5.40828e-05	4.0175e-05
83.4	8.65892e-05	6.96637e-05	5.96576e-05	4.02929e-05	5.33268e-05	4.02362e-05
83.6	8.71545e-05	6.8734e-05	6.02701e-05	4.01021e-05	5.23362e-05	4.03962e-05
83.8	8.86119e-05	6.81828e-05	6.06884e-05	3.994e-05	5.13182e-05	4.03194e-05
84	9.068e-05	6.80855e-05	6.08045e-05	3.98272e-05	5.06222e-05	4.00391e-05
84.2	9.28262e-05	6.84178e-05	6.0603e-05	3.97666e-05	5.05834e-05	3.9758e-05
84.4	9.45142e-05	6.90486e-05	6.01502e-05	3.97423e-05	5.13457e-05	3.95961e-05
84.6	9.5428e-05	6.97669e-05	5.95594e-05	3.97307e-05	5.27844e-05	3.9481e-05
84.8	9.55212e-05	7.03571e-05	5.89512e-05	3.9714e-05	5.45196e-05	3.92124e-05
85	9.49209e-05	7.06841e-05	5.84268e-05	3.96841e-05	5.60278e-05	3.87279e-05
85.2	9.38185e-05	7.07363e-05	5.80554e-05	3.96392e-05	5.68701e-05	3.83876e-05
85.4	9.24294e-05	7.06119e-05	5.78678e-05	3.95834e-05	5.69156e-05	3.88204e-05
85.6	9.09988e-05	7.04637e-05	5.78501e-05	3.9529e-05	5.63663e-05	4.02826e-05
85.8	8.97845e-05	7.04224e-05	5.79494e-05	3.94944e-05	5.55672e-05	4.22702e-05
86	8.898e-05	7.05253e-05	5.80984e-05	3.94944e-05	5.48059e-05	4.39443e-05
86.2	8.86164e-05	7.06929e-05	5.82426e-05	3.95287e-05	5.42716e-05	4.48552e-05
86.4	8.85356e-05	7.07842e-05	5.83472e-05	3.95797e-05	5.40848e-05	4.51453e-05
86.6	8.85009e-05	7.07043e-05	5.83846e-05	3.96201e-05	5.4246e-05	4.51845e-05
86.8	8.83915e-05	7.04789e-05	5.83267e-05	3.96245e-05	5.45775e-05	4.51681e-05
87	8.83176e-05	7.02359e-05	5.81574e-05	3.95762e-05	5.48442e-05	4.5021e-05
87.2	8.85328e-05	7.01113e-05	5.78922e-05	3.94685e-05	5.50138e-05	4.4596e-05
87.4	8.91871e-05	7.01656e-05	5.75794e-05	3.93046e-05	5.53466e-05	4.39342e-05
87.6	9.01212e-05	7.0378e-05	5.72799e-05	3.90992e-05	5.60921e-05	4.33105e-05
87.8	9.08893e-05	7.06992e-05	5.70417e-05	3.88751e-05	5.70517e-05	4.30192e-05
88	9.10245e-05	7.10917e-05	5.68898e-05	3.86558e-05	5.75702e-05	4.31399e-05
88.2	9.03553e-05	7.15176e-05	5.68367e-05	3.84559e-05	5.71073e-05	4.3492e-05
88.4	8.91227e-05	7.19062e-05	5.68978e-05	3.8279e-05	5.58122e-05	4.37967e-05
88.6	8.77996e-05	7.216e-05	5.70915e-05	3.81231e-05	5.44572e-05	4.39048e-05
88.8	8.67623e-05	7.21996e-05	5.74182e-05	3.79895e-05	5.37863e-05	4.3836e-05
89	8.6087e-05	7.19997e-05	5.78363e-05	3.78882e-05	5.39443e-05	4.35934e-05
89.2	8.56164e-05	7.15806e-05	5.82626e-05	3.78365e-05	5.44679e-05	4.31204e-05
89.4	8.51964e-05	7.09794e-05	5.86011e-05	3.78495e-05	5.46972e-05	4.25644e-05
89.6	8.48559e-05	7.02465e-05	5.87753e-05	3.7927e-05	5.42054e-05	4.23662e-05
89.8	8.47924e-05	6.94729e-05	5.8741e-05	3.80447e-05	5.30113e-05	4.28335e-05
90	8.52117e-05	6.87982e-05	5.84849e-05	3.81588e-05	5.15093e-05	4.3694e-05
90.2	8.61626e-05	6.83589e-05	5.803e-05	3.82282e-05	5.01695e-05	4.4241e-05
90.4	8.74672e-05	6.82085e-05	5.74489e-05	3.82376e-05	4.92209e-05	4.39115e-05
90.6	8.87701e-05	6.82787e-05	5.6861e-05	3.82056e-05	4.86029e-05	4.26809e-05
90.8	8.96838e-05	6.84197e-05	5.6397e-05	3.8169e-05	4.82047e-05	4.09791e-05
91	8.99667e-05	6.84832e-05	5.61475e-05	3.81576e-05	4.80695e-05	3.93446e-05
91.2	8.9632e-05	6.83872e-05	5.6131e-05	3.81787e-05	4.83178e-05	3.8182e-05
91.4	8.89068e-05	6.81312e-05	5.62994e-05	3.82183e-05	4.89583e-05	3.77121e-05
91.6	8.807e-05	6.7773e-05	5.65694e-05	3.82521e-05	4.9822e-05	3.79463e-05
91.8	8.7299e-05	6.73925e-05	5.68555e-05	3.82533e-05	5.05822e-05	3.86695e-05
92	8.66347e-05	6.70617e-05	5.70858e-05	3.81984e-05	5.08339e-05	3.95963e-05
92.2	8.60502e-05	6.68309e-05	5.7202e-05	3.80722e-05	5.03059e-05	4.05928e-05
92.4	8.55221e-05	6.67348e-05	5.71616e-05	3.78748e-05	4.91009e-05	4.1677e-05
92.6	8.50366e-05	6.68038e-05	5.6953e-05	3.76236e-05	4.77533e-05	4.28216e-05
92.8	8.45651e-05	6.70547e-05	5.66143e-05	3.73475e-05	4.70171e-05	4.38236e-05
93	8.40885e-05	6.7454e-05	5.62315e-05	3.70794e-05	4.74276e-05	4.43693e-05
93.2	8.36707e-05	6.78943e-05	5.59052e-05	3.68529e-05	4.88959e-05	4.42741e-05
93.4	8.3489e-05	6.82284e-05	5.5705e-05	3.66997e-05	5.07214e-05	4.37382e-05
93.6	8.37472e-05	6.8354e-05	5.56441e-05	3.66415e-05	5.20513e-05	4.32534e-05
93.8	8.45201e-05	6.8286e-05	5.56891e-05	3.66784e-05	5.24125e-05	4.30743e-05
94	8.56626e-05	6.8156e-05	5.57935e-05	3.67839e-05	5.19645e-05	4.28759e-05
94.2	8.68543e-05	6.81363e-05	5.59272e-05	3.69155e-05	5.13175e-05	4.21603e-05
94.4	8.77356e-05	6.83392e-05	5.60865e-05	3.70355e-05	5.10463e-05	4.09507e-05
94.6	8.80355e-05	6.8756e-05	5.62759e-05	3.71257e-05	5.13304e-05	3.98387e-05
94.8	8.7645e-05	6.92678e-05	5.64781e-05	3.71836e-05	5.19876e-05	3.93246e-05
95	8.66413e-05	6.97142e-05	5.66402e-05	3.72044e-05	5.27017e-05	3.92944e-05
95.2	8.5271e-05	6.99658e-05	5.6697e-05	3.71677e-05	5.3203e-05	3.92092e-05
95.4	8.38841e-05	6.99582e-05	5.66146e-05	3.70415e-05	5.33626e-05	3.87217e-05
95.6	8.2825e-05	6.96843e-05	5.64159e-05	3.6802e-05	5.31711e-05	3.80375e-05
95.8	8.23255e-05	6.91828e-05	5.61641e-05	3.64546e-05	5.2638e-05	3.76622e-05
96	8.24493e-05	6.85437e-05	5.59212e-05	3.60427e-05	5.17972e-05	3.78555e-05
96.2	8.31032e-05	6.791e-05	5.57173e-05	3.56392e-05	5.08153e-05	3.84228e-05
96.4	8.40986e-05	6.74394e-05	5.5553e-05	3.53252e-05	4.99562e-05	3.9004e-05
96.6	8.5239e-05	6.72292e-05	5.5427e-05	3.51638e-05	4.93761e-05	3.94219e-05
96.8	8.64011e-05	6.72594e-05	5.53627e-05	3.51763e-05	4.90319e-05	3.97112e-05
97	8.75569e-05	6.7403e-05	5.54065e-05	3.5332e-05	4.8854e-05	3.9895e-05
97.2	8.87011e-05	6.75076e-05	5.55917e-05	3.5559e-05	4.8954e-05	3.98374e-05
97.4	8.9735e-05	6.74916e-05	5.58933e-05	3.57733e-05	4.95475e-05	3.94237e-05
97.6	9.04211e-05	6.73878e-05	5.62174e-05	3.59148e-05	5.0651e-05	3.88542e-05
97.8	9.04837e-05	6.73062e-05	5.64444e-05	3.59691e-05	5.1945e-05	3.85467e-05
98	8.97879e-05	6.73456e-05	5.64967e-05	3.59638e-05	5.29608e-05	3.86969e-05
98.2	8.84449e-05	6.75174e-05	5.63774e-05	3.59418e-05	5.33685e-05	3.91554e-05
98.4	8.67578e-05	6.77307e-05	5.61533e-05	3.59319e-05	5.31538e-05	3.97663e-05
98.6	8.50602e-05	6.78488e-05	5.59058e-05	3.59354e-05	5.26163e-05	4.05217e-05
98.8	8.35807e-05	6.77826e-05	5.56891e-05	3.59343e-05	5.21454e-05	4.12802e-05
99	8.24121e-05	6.75553e-05	5.55249e-05	3.59078e-05	5.19422e-05	4.16739e-05
99.2	8.15716e-05	6.72853e-05	5.5427e-05	3.58415e-05	5.2011e-05	4.15385e-05
99.4	8.1076e-05	6.70909e-05	5.54229e-05	3.57287e-05	5.23162e-05	4.12375e-05
99.6	8.09629e-05	6.69932e-05	5.55427e-05	3.55689e-05	5.27359e-05	4.13068e-05
99.8	8.1239e-05	6.68966e-05	5.57773e-05	3.53711e-05	5.2947e-05	4.18476e-05
100	8.18074e-05	6.66645e-05	5.60512e-05	3.51554e-05	5.2614e-05	4.24559e-05
100.2	8.24506e-05	6.62293e-05	5.62483e-05	3.49521e-05	5.16762e-05	4.27277e-05
100.4	8.28997e-05	6.5652e-05	5.62806e-05	3.47946e-05	5.03382e-05	4.26491e-05
100.6	8.29493e-05	6.50964e-05	5.61421e-05	3.47107e-05	4.88861e-05	4.24067e-05
100.8	8.25568e-05	6.47429e-05	5.59029e-05	3.47125e-05	4.75953e-05	4.19833e-05
101	8.1877e-05	6.47021e-05	5.56551e-05	3.4789e-05	4.66761e-05	4.11584e-05
101.2	8.1199e-05	6.49744e-05	5.54596e-05	3.49057e-05	4.61874e-05	3.98815e-05
101.4	8.07958e-05	6.54607e-05	5.53272e-05	3.5015e-05	4.60466e-05	3.8463e-05
101.6	8.07787e-05	6.60052e-05	5.52295e-05	3.5074e-05	4.61726e-05	3.73645e-05
101.8	8.10772e-05	6.64511e-05	5.51206e-05	3.50594e-05	4.65721e-05	3.68981e-05
102	8.15564e-05	6.6697e-05	5.49559e-05	3.49697e-05	4.72274e-05	3.71161e-05
102.2	8.21539e-05	6.673e-05	5.47079e-05	3.48129e-05	4.79477e-05	3.7876e-05
102.4	8.29096e-05	6.661e-05	5.43781e-05	3.45961e-05	4.84289e-05	3.89468e-05
102.6	8.38906e-05	6.64103e-05	5.40012e-05	3.43292e-05	4.84874e-05	4.00702e-05
102.8	8.50954e-05	6.61628e-05	5.36378e-05	3.40399e-05	4.82014e-05	4.09966e-05
103	8.64052e-05	6.58541e-05	5.33547e-05	3.37795e-05	4.7803e-05	4.15792e-05
103.2	8.75996e-05	6.54695e-05	5.3198e-05	3.36033e-05	4.7437e-05	4.18878e-05
103.4	8.84367e-05	6.50336e-05	5.31713e-05	3.35395e-05	4.70939e-05	4.21238e-05
103.6	8.87729e-05	6.46074e-05	5.32334e-05	3.35734e-05	4.68167e-05	4.22786e-05
103.8	8.86455e-05	6.42518e-05	5.33187e-05	3.36601e-05	4.6859e-05	4.19669e-05
104	8.82438e-05	6.39964e-05	5.33723e-05	3.37518e-05	4.75155e-05	4.08526e-05
104.2	8.77864e-05	6.38417e-05	5.33749e-05	3.38176e-05	4.88567e-05	3.9236e-05
104.4	8.74085e-05	6.37781e-05	5.33361e-05	3.3848e-05	5.06748e-05	3.79459e-05
104.6	8.7131e-05	6.3797e-05	5.32655e-05	3.3852e-05	5.25456e-05	3.75877e-05
104.8	8.68909e-05	6.38854e-05	5.3154e-05	3.38506e-05	5.38872e-05	3.80848e-05
105	8.65778e-05	6.40237e-05	5.29921e-05	3.38671e-05	5.41555e-05	3.89301e-05
105.2	8.60741e-05	6.41913e-05	5.28023e-05	3.39115e-05	5.3183e-05	3.96341e-05
105.4	8.53203e-05	6.43659e-05	5.26437e-05	3.39692e-05	5.1363e-05	3.99125e-05
105.6	8.43779e-05	6.45066e-05	5.25759e-05	3.40032e-05	4.94617e-05	3.9711e-05
105.8	8.34278e-05	6.454e-05	5.26173e-05	3.39727e-05	4.81826e-05	3.92149e-05
106	8.26882e-05	6.43837e-05	5.2739e-05	3.38535e-05	4.78174e-05	3.87699e-05
106.2	8.23112e-05	6.40036e-05	5.28946e-05	3.36487e-05	4.82084e-05	3.87028e-05
106.4	8.23339e-05	6.34605e-05	5.30546e-05	3.33821e-05	4.89454e-05	3.91526e-05
106.6	8.26931e-05	6.29015e-05	5.32155e-05	3.30871e-05	4.96177e-05	3.99791e-05
106.8	8.32566e-05	6.2494e-05	5.33831e-05	3.27999e-05	5.00244e-05	4.07789e-05
107	8.38466e-05	6.23425e-05	5.35489e-05	3.25608e-05	5.01827e-05	4.10709e-05
107.2	8.42797e-05	6.24412e-05	5.36811e-05	3.24112e-05	5.00747e-05	4.06221e-05
107.4	8.44453e-05	6.2689e-05	5.3739e-05	3.23786e-05	4.95081e-05	3.96713e-05
107.6	8.43597e-05	6.29537e-05	5.3702e-05	3.24556e-05	4.84224e-05	3.87615e-05
107.8	8.4114e-05	6.31432e-05	5.35887e-05	3.25913e-05	4.72132e-05	3.82306e-05
108	8.37344e-05	6.32405e-05	5.34508e-05	3.27095e-05	4.64331e-05	3.78713e-05
108.2	8.30958e-05	6.32858e-05	5.33456e-05	3.27481e-05	4.61456e-05	3.72127e-05
108.4	8.20083e-05	6.33222e-05	5.33088e-05	3.26954e-05	4.58684e-05	3.61368e-05
108.6	8.04218e-05	6.3354e-05	5.33427e-05	3.25967e-05	4.52385e-05	3.50273e-05
108.8	7.85686e-05	6.33535e-05	5.34204e-05	3.25244e-05	4.44645e-05	3.42897e-05
109	7.69067e-05	6.33055e-05	5.34985e-05	3.25324e-05	4.40055e-05	3.39789e-05
109.2	7.59077e-05	6.32382e-05	5.35352e-05	3.26271e-05	4.40663e-05	3.39702e-05
109.4	7.58511e-05	6.32057e-05	5.35109e-05	3.27765e-05	4.45756e-05	3.42266e-05
109.6	7.67539e-05	6.32435e-05	5.34399e-05	3.29422e-05	4.54325e-05	3.47642e-05
109.8	7.84287e-05	6.33494e-05	5.33594e-05	3.31047e-05	4.6513e-05	3.55348e-05
110	8.05707e-05	6.35082e-05	5.32988e-05	3.32607e-05	4.74955e-05	3.64626e-05
110.2	8.27964e-05	6.37302e-05	5.32536e-05	3.34033e-05	4.7925e-05	3.75149e-05
110.4	8.46575e-05	6.40483e-05	5.31914e-05	3.35083e-05	4.76004e-05	3.86689e-05
110.6	8.57052e-05	6.44684e-05	5.30869e-05	3.35445e-05	4.68593e-05	3.98108e-05
110.8	8.56367e-05	6.49279e-05	5.29539e-05	3.34936e-05	4.63081e-05	4.06564e-05
111	8.44449e-05	6.53241e-05	5.28406e-05	3.33629e-05	4.62287e-05	4.08281e-05
111.2	8.24524e-05	6.55997e-05	5.27935e-05	3.31766e-05	4.64387e-05	4.01514e-05
111.4	8.01888e-05	6.5797e-05	5.28232e-05	3.29587e-05	4.67677e-05	3.89023e-05
111.6	7.81914e-05	6.60157e-05	5.29015e-05	3.27212e-05	4.73542e-05	3.76599e-05
111.8	7.68445e-05	6.63096e-05	5.29812e-05	3.24668e-05	4.83068e-05	3.68813e-05
112	7.63032e-05	6.66248e-05	5.30155e-05	3.22022e-05	4.93313e-05	3.66436e-05
112.2	7.64813e-05	6.68322e-05	5.29633e-05	3.19496e-05	4.99228e-05	3.67075e-05
112.4	7.70846e-05	6.68149e-05	5.27952e-05	3.1748e-05	4.98324e-05	3.6723e-05
112.6	7.77064e-05	6.65305e-05	5.25138e-05	3.16402e-05	4.92175e-05	3.6441e-05
112.8	7.79845e-05	6.60174e-05	5.21787e-05	3.16545e-05	4.83945e-05	3.58666e-05
113	7.77614e-05	6.53761e-05	5.18999e-05	3.179e-05	4.75438e-05	3.52587e-05
113.2	7.71487e-05	6.47538e-05	5.17815e-05	3.20135e-05	4.66641e-05	3.4973e-05
113.4	7.64429e-05	6.432e-05	5.18431e-05	3.22668e-05	4.57557e-05	3.52793e-05
113.6	7.59456e-05	6.42073e-05	5.1988e-05	3.24818e-05	4.49953e-05	3.62232e-05
113.8	7.58145e-05	6.44298e-05	5.20622e-05	3.25984e-05	4.47215e-05	3.75563e-05
114	7.60412e-05	6.48498e-05	5.19646e-05	3.25825e-05	4.5221e-05	3.88371e-05
114.2	7.65335e-05	6.52408e-05	5.17185e-05	3.24389e-05	4.64629e-05	3.96966e-05
114.4	7.71968e-05	6.54193e-05	5.14461e-05	3.22096e-05	4.80136e-05	4.00231e-05
114.6	7.79424e-05	6.53417e-05	5.12807e-05	3.19586e-05	4.92651e-05	3.98942e-05
114.8	7.86568e-05	6.50944e-05	5.12971e-05	3.17458e-05	4.979e-05	3.94075e-05
115	7.92029e-05	6.47968e-05	5.14995e-05	3.16039e-05	4.95118e-05	3.86537e-05
115.2	7.94688e-05	6.45099e-05	5.18398e-05	3.15286e-05	4.86363e-05	3.78381e-05
115.4	7.94075e-05	6.422e-05	5.22269e-05	3.14885e-05	4.75188e-05	3.73368e-05
115.6	7.90288e-05	6.38875e-05	5.25361e-05	3.14479e-05	4.65427e-05	3.75371e-05
115.8	7.83661e-05	6.35041e-05	5.26437e-05	3.13878e-05	4.59717e-05	3.8539e-05
116	7.74731e-05	6.31157e-05	5.24855e-05	3.131e-05	4.58223e-05	3.99661e-05
116.2	7.64537e-05	6.28049e-05	5.20948e-05	3.12251e-05	4.58472e-05	4.11155e-05
116.4	7.54735e-05	6.26557e-05	5.15845e-05	3.11381e-05	4.56717e-05	4.14179e-05
116.6	7.47191e-05	6.27203e-05	5.10876e-05	3.1047e-05	4.50522e-05	4.08469e-05
116.8	7.43404e-05	6.29987e-05	5.07004e-05	3.09536e-05	4.40972e-05	3.98825e-05
117	7.44341e-05	6.34324e-05	5.04621e-05	3.08714e-05	4.32454e-05	3.90498e-05
117.2	7.50591e-05	6.39099e-05	5.03666e-05	3.0821e-05	4.29723e-05	3.85344e-05
117.4	7.62223e-05	6.42872e-05	5.03852e-05	3.08159e-05	4.34141e-05	3.82583e-05
117.6	7.78111e-05	6.442e-05	5.04808e-05	3.08506e-05	4.42304e-05	3.81746e-05
117.8	7.95333e-05	6.42065e-05	5.06116e-05	3.09029e-05	4.48876e-05	3.83409e-05
118	8.09491e-05	6.36322e-05	5.07326e-05	3.09473e-05	4.51053e-05	3.8788e-05
118.2	8.16156e-05	6.27988e-05	5.08029e-05	3.09675e-05	4.49853e-05	3.94192e-05
118.4	8.1281e-05	6.19133e-05	5.07999e-05	3.09604e-05	4.47456e-05	3.99816e-05
118.6	8.00266e-05	6.12233e-05	5.07325e-05	3.09296e-05	4.44634e-05	4.01389e-05
118.8	7.82644e-05	6.09176e-05	5.06412e-05	3.08772e-05	4.41149e-05	3.9741e-05
119	7.65683e-05	6.10457e-05	5.05816e-05	3.08011e-05	4.37543e-05	3.90908e-05
119.2	7.54161e-05	6.15073e-05	5.05953e-05	3.06987e-05	4.35425e-05	3.87864e-05
119.4	7.49986e-05	6.21193e-05	5.06854e-05	3.05694e-05	4.35981e-05	3.91677e-05
119.6	7.52129e-05	6.27066e-05	5.08154e-05	3.04152e-05	4.38516e-05	3.99801e-05
119.8	7.5822e-05	6.31545e-05	5.09388e-05	3.0243e-05	4.40672e-05	4.06454e-05
120	7.66287e-05	6.34043e-05	5.10322e-05	3.00689e-05	4.40687e-05	4.07851e-05
120.2	7.75325e-05	6.34361e-05	5.1102e-05	2.99194e-05	4.3983e-05	4.04349e-05
120.4	7.84747e-05	6.32752e-05	5.11593e-05	2.98225e-05	4.41796e-05	3.98601e-05
120.6	7.9376e-05	6.30088e-05	5.11927e-05	2.97943e-05	4.49018e-05	3.92652e-05
120.8	8.01315e-05	6.27642e-05	5.11644e-05	2.98323e-05	4.60301e-05	3.86684e-05
121	8.06393e-05	6.26455e-05	5.10334e-05	2.9922e-05	4.72699e-05	3.80018e-05
121.2	8.08178e-05	6.26786e-05	5.07871e-05	3.00457e-05	4.8451e-05	3.73026e-05
121.4	8.06195e-05	6.28094e-05	5.04618e-05	3.01869e-05	4.95281e-05	3.67831e-05
121.6	8.00593e-05	6.29509e-05	5.01349e-05	3.03272e-05	5.04307e-05	3.66814e-05
121.8	7.92419e-05	6.30325e-05	4.98852e-05	3.04471e-05	5.11119e-05	3.70227e-05
122	7.83523e-05	6.30183e-05	4.9748e-05	3.05321e-05	5.16233e-05	3.75241e-05
122.2	7.75919e-05	6.28946e-05	4.97019e-05	3.05783e-05	5.19053e-05	3.77562e-05
122.4	7.70857e-05	6.26501e-05	4.96982e-05	3.05903e-05	5.16397e-05	3.74469e-05
122.6	7.68103e-05	6.22765e-05	4.97015e-05	3.05738e-05	5.06058e-05	3.6723e-05
122.8	7.66035e-05	6.17896e-05	4.97029e-05	3.05279e-05	4.91101e-05	3.61112e-05
123	7.62682e-05	6.12462e-05	4.97073e-05	3.0446e-05	4.77842e-05	3.62031e-05
123.2	7.5705e-05	6.07303e-05	4.9724e-05	3.03239e-05	4.69831e-05	3.71426e-05
123.4	7.49681e-05	6.0318e-05	4.97717e-05	3.01669e-05	4.66037e-05	3.84195e-05
123.6	7.42111e-05	6.00567e-05	4.98799e-05	2.99894e-05	4.64438e-05	3.92729e-05
123.8	7.35889e-05	5.99748e-05	5.00671e-05	2.9808e-05	4.6466e-05	3.92998e-05
124	7.31953e-05	6.0104e-05	5.03126e-05	2.96355e-05	4.66704e-05	3.86176e-05
124.2	7.30547e-05	6.04736e-05	5.05582e-05	2.94819e-05	4.69373e-05	3.75537e-05
124.4	7.31356e-05	6.10674e-05	5.07452e-05	2.93597e-05	4.71181e-05	3.63973e-05
124.6	7.33653e-05	6.17802e-05	5.08512e-05	2.92806e-05	4.71939e-05	3.54558e-05
124.8	7.36519e-05	6.24293e-05	5.08828e-05	2.9244e-05	4.72805e-05	3.5081e-05
125	7.39215e-05	6.284e-05	5.08339e-05	2.92263e-05	4.75052e-05	3.54139e-05
125.2	7.41599e-05	6.295e-05	5.06644e-05	2.91887e-05	4.78655e-05	3.61742e-05
125.4	7.44252e-05	6.28444e-05	5.03347e-05	2.91039e-05	4.8137e-05	3.6883e-05
125.6	7.48071e-05	6.26872e-05	4.98645e-05	2.89802e-05	4.79262e-05	3.72823e-05
125.8	7.5354e-05	6.2606e-05	4.93519e-05	2.88611e-05	4.69501e-05	3.74265e-05
126	7.60262e-05	6.26212e-05	4.89293e-05	2.88003e-05	4.53434e-05	3.74263e-05
126.2	7.67165e-05	6.26549e-05	4.86961e-05	2.88308e-05	4.36349e-05	3.72787e-05
126.4	7.73241e-05	6.25932e-05	4.86832e-05	2.8952e-05	4.24077e-05	3.6975e-05
126.6	7.78245e-05	6.23548e-05	4.88601e-05	2.91371e-05	4.20194e-05	3.66314e-05
126.8	7.82851e-05	6.19372e-05	4.91597e-05	2.93499e-05	4.25394e-05	3.63963e-05
127	7.88177e-05	6.14274e-05	4.95e-05	2.95585e-05	4.37408e-05	3.62734e-05
127.2	7.94989e-05	6.09708e-05	4.98077e-05	2.97406e-05	4.51199e-05	3.61857e-05
127.4	8.03129e-05	6.07052e-05	5.0044e-05	2.98809e-05	4.60809e-05	3.62295e-05
127.6	8.11484e-05	6.06881e-05	5.02161e-05	2.99675e-05	4.62775e-05	3.66587e-05
127.8	8.18346e-05	6.08508e-05	5.0361e-05	2.99922e-05	4.59049e-05	3.74626e-05
128	8.21784e-05	6.10125e-05	5.05135e-05	2.99543e-05	4.56584e-05	3.8111e-05
128.2	8.20016e-05	6.09618e-05	5.06893e-05	2.98612e-05	4.61926e-05	3.79223e-05
128.4	8.12123e-05	6.05755e-05	5.08885e-05	2.97205e-05	4.73977e-05	3.66599e-05
128.6	7.99041e-05	5.99016e-05	5.11e-05	2.95317e-05	4.82902e-05	3.47057e-05
128.8	7.83914e-05	5.91434e-05	5.12919e-05	2.92882e-05	4.78721e-05	3.27786e-05
129	7.70913e-05	5.85506e-05	5.14064e-05	2.89942e-05	4.61553e-05	3.15516e-05
129.2	7.62911e-05	5.8286e-05	5.13831e-05	2.86832e-05	4.42371e-05	3.13455e-05
129.4	7.59779e-05	5.8352e-05	5.12048e-05	2.84168e-05	4.33814e-05	3.20102e-05
129.6	7.58764e-05	5.86133e-05	5.09254e-05	2.8258e-05	4.40443e-05	3.31181e-05
129.8	7.566e-05	5.88974e-05	5.06498e-05	2.8232e-05	4.5614e-05	3.42957e-05
130	7.51574e-05	5.91048e-05	5.04794e-05	2.83052e-05	4.69339e-05	3.53494e-05
130.2	7.44102e-05	5.92516e-05	5.04597e-05	2.84e-05	4.71647e-05	3.61803e-05
130.4	7.35978e-05	5.94225e-05	5.0565e-05	2.84384e-05	4.62961e-05	3.6735e-05
130.6	7.29351e-05	5.96905e-05	5.07199e-05	2.83842e-05	4.48664e-05	3.70286e-05
130.8	7.26072e-05	6.00807e-05	5.08388e-05	2.82564e-05	4.32845e-05	3.70993e-05
131	7.27181e-05	6.05883e-05	5.08588e-05	2.81092e-05	4.15859e-05	3.69022e-05
131.2	7.32294e-05	6.11988e-05	5.0756e-05	2.7999e-05	3.97926e-05	3.63182e-05
131.4	7.39315e-05	6.18739e-05	5.05442e-05	2.79617e-05	3.82108e-05	3.53591e-05
131.6	7.45089e-05	6.25246e-05	5.02625e-05	2.8009e-05	3.72189e-05	3.43406e-05
131.8	7.46964e-05	6.30128e-05	4.99594e-05	2.81312e-05	3.68933e-05	3.36984e-05
132	7.44398e-05	6.31977e-05	4.96802e-05	2.83007e-05	3.69799e-05	3.3586e-05
132.2	7.39475e-05	6.3003e-05	4.94531e-05	2.84741e-05	3.72001e-05	3.37739e-05
132.4	7.35751e-05	6.24658e-05	4.92765e-05	2.86034e-05	3.75316e-05	3.39897e-05
132.6	7.35938e-05	6.17294e-05	4.91166e-05	2.86524e-05	3.81929e-05	3.42287e-05
132.8	7.39989e-05	6.09835e-05	4.89329e-05	2.86117e-05	3.93752e-05	3.46421e-05
133	7.45196e-05	6.03882e-05	4.87234e-05	2.84998e-05	4.09959e-05	3.52075e-05
133.2	7.48335e-05	6.00319e-05	4.85509e-05	2.83521e-05	4.26754e-05	3.56603e-05
133.4	7.4801e-05	5.99297e-05	4.85113e-05	2.82036e-05	4.39099e-05	3.57778e-05
133.6	7.45254e-05	6.00393e-05	4.86554e-05	2.80761e-05	4.4339e-05	3.56357e-05
133.8	7.42308e-05	6.02748e-05	4.89272e-05	2.79709e-05	4.39648e-05	3.55195e-05
134	7.41197e-05	6.05302e-05	4.91795e-05	2.78705e-05	4.31168e-05	3.56015e-05
134.2	7.43294e-05	6.07171e-05	4.92639e-05	2.77479e-05	4.21649e-05	3.57377e-05
134.4	7.49379e-05	6.07963e-05	4.91282e-05	2.75823e-05	4.13057e-05	3.5614e-05
134.6	7.59273e-05	6.07724e-05	4.88444e-05	2.73743e-05	4.0609e-05	3.51343e-05
134.8	7.71313e-05	6.06594e-05	4.85479e-05	2.71511e-05	4.01425e-05	3.46182e-05
135	7.82809e-05	6.04536e-05	4.83411e-05	2.69548e-05	4.00389e-05	3.45084e-05
135.2	7.91588e-05	6.0142e-05	4.82396e-05	2.68201e-05	4.054e-05	3.49024e-05
135.4	7.97124e-05	5.97366e-05	4.81948e-05	2.67558e-05	4.18849e-05	3.54845e-05
135.6	7.99902e-05	5.92967e-05	4.81565e-05	2.6743e-05	4.39388e-05	3.58605e-05
135.8	7.99762e-05	5.89121e-05	4.81123e-05	2.67531e-05	4.59756e-05	3.5821e-05
136	7.95393e-05	5.86603e-05	4.80798e-05	2.67695e-05	4.70521e-05	3.53667e-05
136.2	7.85841e-05	5.85694e-05	4.80768e-05	2.67953e-05	4.66622e-05	3.46989e-05
136.4	7.72425e-05	5.86118e-05	4.81073e-05	2.68391e-05	4.50245e-05	3.42003e-05
136.6	7.58798e-05	5.87207e-05	4.81672e-05	2.68931e-05	4.28681e-05	3.42494e-05
136.8	7.48906e-05	5.88183e-05	4.82463e-05	2.69253e-05	4.09924e-05	3.49494e-05
137	7.44653e-05	5.88479e-05	4.83178e-05	2.68948e-05	3.98819e-05	3.60344e-05
137.2	7.4507e-05	5.88071e-05	4.83309e-05	2.67821e-05	3.95807e-05	3.70202e-05
137.4	7.47205e-05	5.87579e-05	4.82325e-05	2.66078e-05	3.98346e-05	3.74394e-05
137.6	7.47868e-05	5.87913e-05	4.80098e-05	2.64236e-05	4.03033e-05	3.70413e-05
137.8	7.45237e-05	5.89581e-05	4.77115e-05	2.62814e-05	4.07547e-05	3.59473e-05
138	7.39639e-05	5.92145e-05	4.74185e-05	2.6204e-05	4.12256e-05	3.4709e-05
138.2	7.33144e-05	5.94291e-05	4.71847e-05	2.61799e-05	4.19498e-05	3.41159e-05
138.4	7.28229e-05	5.94557e-05	4.70095e-05	2.61832e-05	4.29969e-05	3.4701e-05
138.6	7.26386e-05	5.92334e-05	4.68715e-05	2.61984e-05	4.40374e-05	3.62494e-05
138.8	7.27522e-05	5.88521e-05	4.67838e-05	2.62314e-05	4.45779e-05	3.78341e-05
139	7.30284e-05	5.85339e-05	4.68001e-05	2.63027e-05	4.43794e-05	3.85214e-05
139.2	7.32746e-05	5.85272e-05	4.69581e-05	2.64287e-05	4.35825e-05	3.8131e-05
139.4	7.32938e-05	5.897e-05	4.72177e-05	2.66072e-05	4.25066e-05	3.72662e-05
139.6	7.29342e-05	5.98042e-05	4.74671e-05	2.68121e-05	4.14074e-05	3.66126e-05
139.8	7.21651e-05	6.07984e-05	4.75971e-05	2.70014e-05	4.03909e-05	3.62958e-05
140	7.11564e-05	6.16607e-05	4.75765e-05	2.71324e-05	3.95206e-05	3.59099e-05
140.2	7.02753e-05	6.21692e-05	4.74601e-05	2.71754e-05	3.89766e-05	3.50586e-05
140.4	6.9946e-05	6.22526e-05	4.73308e-05	2.71224e-05	3.89855e-05	3.38314e-05
140.6	7.04364e-05	6.19928e-05	4.72364e-05	2.69896e-05	3.95131e-05	3.27674e-05
140.8	7.17105e-05	6.15677e-05	4.71764e-05	2.68141e-05	4.01572e-05	3.23196e-05
141	7.34413e-05	6.11665e-05	4.71359e-05	2.66436e-05	4.04583e-05	3.23947e-05
141.2	7.51603e-05	6.09112e-05	4.71186e-05	2.65175e-05	4.02519e-05	3.25517e-05
141.4	7.64508e-05	6.08108e-05	4.71485e-05	2.645e-05	3.97262e-05	3.25606e-05
141.6	7.70943e-05	6.07724e-05	4.72443e-05	2.64252e-05	3.92922e-05	3.25278e-05
141.8	7.71204e-05	6.06696e-05	4.73944e-05	2.64084e-05	3.93727e-05	3.2575e-05
142	7.67432e-05	6.04285e-05	4.75477e-05	2.63652e-05	4.00961e-05	3.27269e-05
142.2	7.62189e-05	6.00656e-05	4.76262e-05	2.6275e-05	4.11127e-05	3.30784e-05
142.4	7.5714e-05	5.96539e-05	4.75559e-05	2.61334e-05	4.18094e-05	3.37524e-05
142.6	7.52744e-05	5.926e-05	4.73049e-05	2.59473e-05	4.17546e-05	3.46458e-05
142.8	7.49017e-05	5.89166e-05	4.69066e-05	2.57307e-05	4.09369e-05	3.53991e-05
143	7.46405e-05	5.86431e-05	4.6444e-05	2.55045e-05	3.96804e-05	3.56738e-05
143.2	7.45765e-05	5.8464e-05	4.60034e-05	2.52933e-05	3.84752e-05	3.54136e-05
143.4	7.47403e-05	5.83909e-05	4.56339e-05	2.51205e-05	3.78612e-05	3.48464e-05
143.6	7.50195e-05	5.83927e-05	4.53443e-05	2.50019e-05	3.8237e-05	3.42507e-05
143.8	7.51857e-05	5.84023e-05	4.51349e-05	2.49413e-05	3.95449e-05	3.37351e-05
144	7.50332e-05	5.83651e-05	4.5029e-05	2.49318e-05	4.11534e-05	3.32843e-05
144.2	7.45078e-05	5.82774e-05	4.50781e-05	2.49573e-05	4.2271e-05	3.29455e-05
144.4	7.37067e-05	5.81758e-05	4.53331e-05	2.49951e-05	4.25938e-05	3.27838e-05
144.6	7.27621e-05	5.80979e-05	4.58013e-05	2.50216e-05	4.24718e-05	3.26835e-05
144.8	7.17455e-05	5.80653e-05	4.64155e-05	2.50198e-05	4.24243e-05	3.2458e-05
145	7.07006e-05	5.81029e-05	4.70388e-05	2.49874e-05	4.25979e-05	3.21816e-05
145.2	6.97575e-05	5.82531e-05	4.75099e-05	2.49375e-05	4.2705e-05	3.21548e-05
145.4	6.91686e-05	5.85442e-05	4.77091e-05	2.48929e-05	4.23609e-05	3.2489e-05
145.6	6.91792e-05	5.89335e-05	4.76103e-05	2.48763e-05	4.13937e-05	3.29452e-05
145.8	6.98232e-05	5.92961e-05	4.729e-05	2.49025e-05	3.98869e-05	3.32526e-05
146	7.08273e-05	5.94911e-05	4.68911e-05	2.4975e-05	3.8113e-05	3.34278e-05
146.2	7.17121e-05	5.94555e-05	4.65622e-05	2.50854e-05	3.65539e-05	3.36843e-05
146.4	7.20167e-05	5.92408e-05	4.64039e-05	2.52151e-05	3.58132e-05	3.41139e-05
146.6	7.14982e-05	5.89661e-05	4.64446e-05	2.53434e-05	3.62044e-05	3.45455e-05
146.8	7.02162e-05	5.87421e-05	4.66459e-05	2.54583e-05	3.73845e-05	3.46809e-05
147	6.84958e-05	5.86305e-05	4.6927e-05	2.55625e-05	3.85663e-05	3.43174e-05
147.2	6.68075e-05	5.86497e-05	4.71961e-05	2.56656e-05	3.91387e-05	3.3482e-05
147.4	6.56038e-05	5.87909e-05	4.73846e-05	2.57664e-05	3.90375e-05	3.24396e-05
147.6	6.51589e-05	5.90209e-05	4.74733e-05	2.58428e-05	3.85962e-05	3.16084e-05
147.8	6.54774e-05	5.92839e-05	4.74951e-05	2.58621e-05	3.81987e-05	3.13911e-05
148	6.63258e-05	5.95172e-05	4.7503e-05	2.58074e-05	3.80878e-05	3.19038e-05
148.2	6.73715e-05	5.96723e-05	4.75159e-05	2.56959e-05	3.83172e-05	3.28124e-05
148.4	6.83384e-05	5.9723e-05	4.74841e-05	2.55715e-05	3.87019e-05	3.3618e-05
148.6	6.90909e-05	5.96599e-05	4.73084e-05	2.54774e-05	3.88639e-05	3.41822e-05
148.8	6.96241e-05	5.94849e-05	4.69083e-05	2.54294e-05	3.852e-05	3.47719e-05
149	7.00107e-05	5.92116e-05	4.629e-05	2.54107e-05	3.77769e-05	3.55286e-05
149.2	7.0358e-05	5.88695e-05	4.55603e-05	2.53883e-05	3.70556e-05	3.61622e-05
149.4	7.07852e-05	5.85098e-05	4.48749e-05	2.53379e-05	3.67135e-05	3.62937e-05
149.6	7.13891e-05	5.82017e-05	4.4365e-05	2.52574e-05	3.68025e-05	3.58699e-05
149.8	7.21747e-05	5.8006e-05	4.40947e-05	2.51634e-05	3.71551e-05	3.50964e-05
150	7.29949e-05	5.79328e-05	4.40638e-05	2.50769e-05	3.75653e-05	3.41418e-05
150.2	7.35859e-05	5.79205e-05	4.42353e-05	2.50115e-05	3.78465e-05	3.30729e-05
150.4	7.37201e-05	5.78656e-05	4.45573e-05	2.49689e-05	3.78432e-05	3.19865e-05
150.6	7.33682e-05	5.76913e-05	4.49725e-05	2.49397e-05	3.7565e-05	3.10529e-05
150.8	7.27224e-05	5.74005e-05	4.54151e-05	2.49068e-05	3.73146e-05	3.04136e-05
151	7.20562e-05	5.70718e-05	4.58015e-05	2.48517e-05	3.74736e-05	3.01045e-05
151.2	7.1552e-05	5.6803e-05	4.60314e-05	2.47652e-05	3.80603e-05	3.00936e-05
151.4	7.1237e-05	5.66486e-05	4.60197e-05	2.46527e-05	3.86941e-05	3.03311e-05
151.6	7.10384e-05	5.65961e-05	4.57495e-05	2.45294e-05	3.91008e-05	3.0727e-05
151.8	7.08675e-05	5.65941e-05	4.52975e-05	2.44055e-05	3.94453e-05	3.11556e-05
152	7.06625e-05	5.66044e-05	4.4799e-05	2.42793e-05	4.00605e-05	3.15829e-05
152.2	7.03884e-05	5.66308e-05	4.43779e-05	2.41452e-05	4.10122e-05	3.21514e-05
152.4	7.00306e-05	5.66986e-05	4.4106e-05	2.40094e-05	4.19936e-05	3.29756e-05
152.6	6.95943e-05	5.68116e-05	4.40162e-05	2.38948e-05	4.25518e-05	3.38005e-05
152.8	6.91028e-05	5.6938e-05	4.41291e-05	2.38287e-05	4.24169e-05	3.40456e-05
153	6.8588e-05	5.7044e-05	4.44442e-05	2.38237e-05	4.17088e-05	3.33475e-05
153.2	6.80831e-05	5.71321e-05	4.49049e-05	2.38706e-05	4.0876e-05	3.1974e-05
153.4	6.76249e-05	5.72317e-05	4.53908e-05	2.39446e-05	4.04023e-05	3.06024e-05
153.6	6.72512e-05	5.73475e-05	4.57645e-05	2.40165e-05	4.04728e-05	2.97883e-05
153.8	6.69802e-05	5.74288e-05	4.59411e-05	2.40603e-05	4.08385e-05	2.96875e-05
154	6.67948e-05	5.74041e-05	4.59208e-05	2.40567e-05	4.10426e-05	3.00914e-05
154.2	6.66717e-05	5.72527e-05	4.5768e-05	2.39991e-05	4.08737e-05	3.05807e-05
154.4	6.66473e-05	5.70396e-05	4.55661e-05	2.38988e-05	4.05888e-05	3.07634e-05
154.6	6.68355e-05	5.68765e-05	4.53845e-05	2.37822e-05	4.06346e-05	3.05366e-05
154.8	6.73379e-05	5.68425e-05	4.52666e-05	2.36793e-05	4.11787e-05	3.01219e-05
155	6.81022e-05	5.6931e-05	4.52234e-05	2.36078e-05	4.19393e-05	2.97848e-05
155.2	6.88817e-05	5.70621e-05	4.52275e-05	2.35659e-05	4.23693e-05	2.96057e-05
155.4	6.93794e-05	5.71435e-05	4.52198e-05	2.354e-05	4.19595e-05	2.964e-05
155.6	6.94804e-05	5.71308e-05	4.51336e-05	2.35194e-05	4.05617e-05	3.01124e-05
155.8	6.93562e-05	5.70491e-05	4.49286e-05	2.35038e-05	3.86337e-05	3.11418e-05
156	6.9314e-05	5.69692e-05	4.46179e-05	2.34972e-05	3.71e-05	3.23401e-05
156.2	6.95109e-05	5.69603e-05	4.42739e-05	2.34944e-05	3.67199e-05	3.29902e-05
156.4	6.97916e-05	5.70482e-05	4.40049e-05	2.34781e-05	3.74449e-05	3.26472e-05
156.6	6.97952e-05	5.72028e-05	4.3909e-05	2.34331e-05	3.84164e-05	3.14444e-05
156.8	6.92286e-05	5.73661e-05	4.40295e-05	2.33677e-05	3.86881e-05	2.99596e-05
157	6.80697e-05	5.75045e-05	4.43403e-05	2.33222e-05	3.80429e-05	2.894e-05
157.2	6.65664e-05	5.76369e-05	4.47647e-05	2.33522e-05	3.71479e-05	2.89271e-05
157.4	6.50769e-05	5.78013e-05	4.52078e-05	2.34961e-05	3.68807e-05	2.98617e-05
157.6	6.38898e-05	5.79838e-05	4.55808e-05	2.37495e-05	3.75088e-05	3.11153e-05
157.8	6.31282e-05	5.80902e-05	4.58165e-05	2.4063e-05	3.8595e-05	3.2045e-05
158	6.27602e-05	5.80055e-05	4.58826e-05	2.4363e-05	3.96222e-05	3.24383e-05
158.2	6.26793e-05	5.76977e-05	4.57868e-05	2.45804e-05	4.04684e-05	3.24229e-05
158.4	6.27912e-05	5.727e-05	4.55692e-05	2.46716e-05	4.12551e-05	3.22144e-05
158.6	6.30542e-05	5.69077e-05	4.52888e-05	2.46265e-05	4.19991e-05	3.20986e-05
158.8	6.34655e-05	5.67565e-05	4.50115e-05	2.44652e-05	4.25518e-05	3.24129e-05
159	6.40248e-05	5.68179e-05	4.47981e-05	2.4227e-05	4.2764e-05	3.32533e-05
159.2	6.47051e-05	5.69356e-05	4.46824e-05	2.39539e-05	4.26143e-05	3.42448e-05
159.4	6.54329e-05	5.68877e-05	4.46476e-05	2.36746e-05	4.21915e-05	3.47738e-05
159.6	6.60781e-05	5.65282e-05	4.46294e-05	2.33982e-05	4.15808e-05	3.44747e-05
159.8	6.6476e-05	5.58823e-05	4.45566e-05	2.31217e-05	4.08045e-05	3.3508e-05
160	6.65001e-05	5.51257e-05	4.44029e-05	2.28451e-05	3.99105e-05	3.24617e-05
160.2	6.61549e-05	5.44687e-05	4.42034e-05	2.2583e-05	3.90512e-05	3.19584e-05
160.4	6.56123e-05	5.40372e-05	4.40203e-05	2.23635e-05	3.83486e-05	3.22145e-05
160.6	6.51435e-05	5.38356e-05	4.38901e-05	2.22182e-05	3.77366e-05	3.29473e-05
160.8	6.49782e-05	5.37998e-05	4.37982e-05	2.21675e-05	3.71384e-05	3.37059e-05
161	6.51789e-05	5.38759e-05	4.36996e-05	2.22104e-05	3.67618e-05	3.4201e-05
161.2	6.5603e-05	5.40525e-05	4.35596e-05	2.23231e-05	3.69692e-05	3.43558e-05
161.4	6.5981e-05	5.43344e-05	4.33779e-05	2.24693e-05	3.78189e-05	3.42541e-05
161.6	6.60793e-05	5.47048e-05	4.31819e-05	2.26106e-05	3.88965e-05	3.40803e-05
161.8	6.58663e-05	5.51297e-05	4.30053e-05	2.27126e-05	3.96095e-05	3.39505e-05
162	6.5564e-05	5.56016e-05	4.28709e-05	2.27464e-05	3.95947e-05	3.37601e-05
162.2	6.55123e-05	5.6156e-05	4.27806e-05	2.26922e-05	3.89075e-05	3.32835e-05
162.4	6.59126e-05	5.68148e-05	4.27139e-05	2.25474e-05	3.78958e-05	3.24163e-05
162.6	6.66422e-05	5.75036e-05	4.26399e-05	2.23338e-05	3.69011e-05	3.12634e-05
162.8	6.73031e-05	5.80461e-05	4.25461e-05	2.2096e-05	3.61009e-05	3.00289e-05
163	6.74867e-05	5.82721e-05	4.24593e-05	2.18889e-05	3.55862e-05	2.89011e-05
163.2	6.7052e-05	5.81538e-05	4.2435e-05	2.17593e-05	3.54297e-05	2.80514e-05
163.4	6.62037e-05	5.7842e-05	4.25163e-05	2.17284e-05	3.56391e-05	2.76427e-05
163.6	6.53359e-05	5.75651e-05	4.27009e-05	2.17841e-05	3.61314e-05	2.77238e-05
163.8	6.47967e-05	5.74695e-05	4.29434e-05	2.18875e-05	3.67441e-05	2.8146e-05
164	6.47606e-05	5.75245e-05	4.3186e-05	2.19917e-05	3.72405e-05	2.87359e-05
164.2	6.52441e-05	5.75551e-05	4.3385e-05	2.20601e-05	3.74503e-05	2.95334e-05
164.4	6.61589e-05	5.7371e-05	4.35169e-05	2.20764e-05	3.75292e-05	3.06763e-05
164.6	6.73191e-05	5.69029e-05	4.357e-05	2.20446e-05	3.79473e-05	3.2041e-05
164.8	6.84426e-05	5.6256e-05	4.35393e-05	2.19855e-05	3.89996e-05	3.31985e-05
165	6.92313e-05	5.56506e-05	4.3428e-05	2.19312e-05	4.03087e-05	3.3782e-05
165.2	6.95094e-05	5.52945e-05	4.32472e-05	2.19164e-05	4.10071e-05	3.3791e-05
165.4	6.93076e-05	5.52762e-05	4.30149e-05	2.19644e-05	4.05818e-05	3.35297e-05
165.6	6.88226e-05	5.55394e-05	4.27602e-05	2.2075e-05	3.94717e-05	3.33216e-05
165.8	6.83012e-05	5.59328e-05	4.25313e-05	2.22206e-05	3.86551e-05	3.32651e-05
166	6.79357e-05	5.62805e-05	4.23907e-05	2.23548e-05	3.86869e-05	3.32002e-05
166.2	6.7811e-05	5.64398e-05	4.23898e-05	2.24318e-05	3.93423e-05	3.28715e-05
166.4	6.79012e-05	5.63439e-05	4.25364e-05	2.24272e-05	4.01344e-05	3.21106e-05
166.6	6.81077e-05	5.60339e-05	4.27849e-05	2.2347e-05	4.0828e-05	3.094e-05
166.8	6.83229e-05	5.56551e-05	4.30609e-05	2.22188e-05	4.13562e-05	2.9645e-05
167	6.84834e-05	5.53968e-05	4.33039e-05	2.20749e-05	4.15584e-05	2.87268e-05
167.2	6.85917e-05	5.53983e-05	4.34948e-05	2.19408e-05	4.12602e-05	2.85756e-05
167.4	6.87043e-05	5.56747e-05	4.36489e-05	2.18376e-05	4.05064e-05	2.9114e-05
167.6	6.88941e-05	5.61084e-05	4.37879e-05	2.17856e-05	3.9514e-05	2.98917e-05
167.8	6.91879e-05	5.65073e-05	4.392e-05	2.17981e-05	3.84085e-05	3.05518e-05
168	6.95099e-05	5.66971e-05	4.40426e-05	2.18696e-05	3.72044e-05	3.10675e-05
168.2	6.96892e-05	5.66037e-05	4.41534e-05	2.19722e-05	3.61233e-05	3.15495e-05
168.4	6.95516e-05	5.62867e-05	4.42489e-05	2.20694e-05	3.57235e-05	3.19884e-05
168.6	6.90345e-05	5.59131e-05	4.43103e-05	2.21363e-05	3.64565e-05	3.22232e-05
168.8	6.82331e-05	5.56815e-05	4.42982e-05	2.2168e-05	3.80723e-05	3.21233e-05
169	6.73476e-05	5.57302e-05	4.4174e-05	2.2169e-05	3.963e-05	3.17964e-05
169.2	6.65903e-05	5.60651e-05	4.39346e-05	2.21349e-05	4.02772e-05	3.1543e-05
169.4	6.61147e-05	5.65455e-05	4.36326e-05	2.20485e-05	4.00552e-05	3.15374e-05
169.6	6.59851e-05	5.69457e-05	4.33615e-05	2.18958e-05	3.97752e-05	3.16388e-05
169.8	6.6162e-05	5.70646e-05	4.32137e-05	2.16901e-05	4.00174e-05	3.15768e-05
170	6.64987e-05	5.68185e-05	4.32354e-05	2.14783e-05	4.04554e-05	3.12136e-05
170.2	6.67717e-05	5.62623e-05	4.34032e-05	2.13189e-05	4.03403e-05	3.0569e-05
170.4	6.67547e-05	5.55415e-05	4.36374e-05	2.12453e-05	3.94713e-05	2.96884e-05
170.6	6.63065e-05	5.48242e-05	4.38393e-05	2.12446e-05	3.8437e-05	2.85847e-05
170.8	6.54231e-05	5.4259e-05	4.39264e-05	2.12667e-05	3.79804e-05	2.73602e-05
171	6.42358e-05	5.39607e-05	4.38455e-05	2.12573e-05	3.83888e-05	2.63607e-05
171.2	6.2977e-05	5.3995e-05	4.357e-05	2.11892e-05	3.9477e-05	2.60742e-05
171.4	6.19374e-05	5.4348e-05	4.31031e-05	2.10712e-05	4.08255e-05	2.67546e-05
171.6	6.14101e-05	5.49111e-05	4.24947e-05	2.09354e-05	4.1912e-05	2.81636e-05
171.8	6.16042e-05	5.55165e-05	4.18496e-05	2.08134e-05	4.22865e-05	2.97455e-05
172	6.25493e-05	5.60186e-05	4.13029e-05	2.07182e-05	4.18474e-05	3.10204e-05
172.2	6.40434e-05	5.63605e-05	4.09648e-05	2.06413e-05	4.09045e-05	3.17562e-05
172.4	6.56856e-05	5.65686e-05	4.08715e-05	2.0567e-05	3.99127e-05	3.18719e-05
172.6	6.69886e-05	5.66795e-05	4.09751e-05	2.04927e-05	3.91337e-05	3.14083e-05
172.8	6.75449e-05	5.66713e-05	4.11762e-05	2.04415e-05	3.84919e-05	3.06637e-05
173	6.72005e-05	5.64666e-05	4.13787e-05	2.04529e-05	3.77587e-05	3.01724e-05
173.2	6.6161e-05	5.60145e-05	4.15399e-05	2.05571e-05	3.69303e-05	3.03277e-05
173.4	6.49299e-05	5.53791e-05	4.16808e-05	2.07519e-05	3.63391e-05	3.09878e-05
173.6	6.40624e-05	5.47542e-05	4.18467e-05	2.09967e-05	3.63184e-05	3.15785e-05
173.8	6.38673e-05	5.43722e-05	4.20462e-05	2.12317e-05	3.68648e-05	3.16505e-05
174	6.42665e-05	5.43661e-05	4.22287e-05	2.14066e-05	3.76441e-05	3.12517e-05
174.2	6.48973e-05	5.46834e-05	4.23295e-05	2.15031e-05	3.81463e-05	3.07067e-05
174.4	6.53543e-05	5.51152e-05	4.23396e-05	2.15368e-05	3.78539e-05	3.01799e-05
174.6	6.53872e-05	5.54168e-05	4.23293e-05	2.1538e-05	3.65642e-05	2.96287e-05
174.8	6.49656e-05	5.5434e-05	4.24014e-05	2.15268e-05	3.47186e-05	2.91182e-05
175	6.42388e-05	5.5154e-05	4.26164e-05	2.14983e-05	3.32791e-05	2.8925e-05
175.2	6.34496e-05	5.46694e-05	4.29507e-05	2.14283e-05	3.30971e-05	2.92269e-05
175.4	6.28302e-05	5.41031e-05	4.33119e-05	2.12926e-05	3.42805e-05	2.986e-05
175.6	6.25007e-05	5.35538e-05	4.35894e-05	2.10882e-05	3.60629e-05	3.04972e-05
175.8	6.24224e-05	5.30824e-05	4.3702e-05	2.08428e-05	3.72653e-05	3.09182e-05
176	6.24547e-05	5.27229e-05	4.36205e-05	2.06063e-05	3.70562e-05	3.0987e-05
176.2	6.24826e-05	5.24977e-05	4.33707e-05	2.04292e-05	3.5489e-05	3.05123e-05
176.4	6.25053e-05	5.24271e-05	4.30282e-05	2.03402e-05	3.34408e-05	2.93597e-05
176.6	6.2608e-05	5.25276e-05	4.27026e-05	2.03356e-05	3.20429e-05	2.77627e-05
176.8	6.28534e-05	5.27924e-05	4.2502e-05	2.03846e-05	3.19983e-05	2.6385e-05
177	6.32132e-05	5.31642e-05	4.24804e-05	2.04462e-05	3.3168e-05	2.58907e-05
177.2	6.36064e-05	5.35334e-05	4.26027e-05	2.0486e-05	3.47058e-05	2.64047e-05
177.4	6.39882e-05	5.37831e-05	4.27629e-05	2.04889e-05	3.5715e-05	2.74621e-05
177.6	6.43755e-05	5.38581e-05	4.28529e-05	2.0465e-05	3.58963e-05	2.84541e-05
177.8	6.47756e-05	5.37945e-05	4.28307e-05	2.04471e-05	3.56237e-05	2.90228e-05
178	6.50965e-05	5.36799e-05	4.27297e-05	2.04778e-05	3.55199e-05	2.9108e-05
178.2	6.51502e-05	5.35855e-05	4.26087e-05	2.05868e-05	3.60347e-05	2.88275e-05
178.4	6.4767e-05	5.35363e-05	4.24926e-05	2.07714e-05	3.72391e-05	2.83689e-05
178.6	6.3935e-05	5.35358e-05	4.23521e-05	2.09949e-05	3.87569e-05	2.79111e-05
178.8	6.28492e-05	5.36006e-05	4.2129e-05	2.12032e-05	3.99434e-05	2.76307e-05
179	6.18261e-05	5.37626e-05	4.17844e-05	2.13513e-05	4.03818e-05	2.77612e-05
179.2	6.11446e-05	5.40391e-05	4.13479e-05	2.14197e-05	4.02368e-05	2.84862e-05
179.4	6.0932e-05	5.44024e-05	4.09371e-05	2.14134e-05	3.99858e-05	2.96753e-05
179.6	6.11619e-05	5.47763e-05	4.07192e-05	2.13483e-05	3.98536e-05	3.0847e-05
179.8	6.17291e-05	5.50722e-05	4.08131e-05	2.12375e-05	3.96784e-05	3.15069e-05
180	6.2507e-05	5.52432e-05	4.11943e-05	2.10914e-05	3.9275e-05	3.14821e-05
180.2	6.33396e-05	5.53144e-05	4.16862e-05	2.0927e-05	3.87112e-05	3.09238e-05
180.4	6.40153e-05	5.53526e-05	4.20578e-05	2.07725e-05	3.8227e-05	3.01018e-05
180.6	6.4295e-05	5.53989e-05	4.21591e-05	2.06567e-05	3.80805e-05	2.92517e-05
180.8	6.40002e-05	5.54276e-05	4.19925e-05	2.05916e-05	3.84689e-05	2.85392e-05
181	6.30978e-05	5.53742e-05	4.16823e-05	2.05646e-05	3.93504e-05	2.80611e-05
181.2	6.17328e-05	5.52016e-05	4.13805e-05	2.05509e-05	4.02588e-05	2.78144e-05
181.4	6.02174e-05	5.49347e-05	4.11811e-05	2.05371e-05	4.05162e-05	2.7677e-05
181.6	5.89913e-05	5.46339e-05	4.10896e-05	2.05363e-05	3.98012e-05	2.75166e-05
181.8	5.8524e-05	5.4337e-05	4.10515e-05	2.05797e-05	3.84415e-05	2.74024e-05
182	5.91348e-05	5.40224e-05	4.10093e-05	2.06927e-05	3.71056e-05	2.76232e-05
182.2	6.07992e-05	5.36215e-05	4.09439e-05	2.08694e-05	3.62975e-05	2.83431e-05
182.4	6.30916e-05	5.30764e-05	4.08721e-05	2.10668e-05	3.61483e-05	2.93009e-05
182.6	6.53504e-05	5.24142e-05	4.08099e-05	2.1221e-05	3.65114e-05	3.00297e-05
182.8	6.69805e-05	5.17838e-05	4.07426e-05	2.12778e-05	3.71204e-05	3.03133e-05
183	6.76993e-05	5.14127e-05	4.06303e-05	2.1217e-05	3.76982e-05	3.024e-05
183.2	6.75877e-05	5.14918e-05	4.0445e-05	2.10576e-05	3.80198e-05	2.99262e-05
183.4	6.6966e-05	5.20607e-05	4.02031e-05	2.08401e-05	3.79143e-05	2.9456e-05
183.6	6.62139e-05	5.29784e-05	3.99654e-05	2.05995e-05	3.7264e-05	2.90441e-05
183.8	6.56333e-05	5.40059e-05	3.98069e-05	2.03534e-05	3.61336e-05	2.90068e-05
184	6.53792e-05	5.49389e-05	3.97771e-05	2.01103e-05	3.49385e-05	2.95101e-05
184.2	6.54383e-05	5.5694e-05	3.98758e-05	1.98855e-05	3.43253e-05	3.03968e-05
184.4	6.56476e-05	5.62842e-05	4.0052e-05	1.97034e-05	3.46731e-05	3.12381e-05
184.6	6.57633e-05	5.67199e-05	4.02261e-05	1.95801e-05	3.56696e-05	3.15722e-05
184.8	6.55691e-05	5.69343e-05	4.03284e-05	1.95077e-05	3.65059e-05	3.1214e-05
185	6.49758e-05	5.68134e-05	4.0334e-05	1.94587e-05	3.66042e-05	3.03922e-05
185.2	6.40589e-05	5.63065e-05	4.02706e-05	1.94088e-05	3.61182e-05	2.95451e-05
185.4	6.30196e-05	5.55101e-05	4.019e-05	1.93545e-05	3.56747e-05	2.89601e-05
185.6	6.20978e-05	5.4634e-05	4.01286e-05	1.9309e-05	3.57464e-05	2.86222e-05
185.8	6.14841e-05	5.38728e-05	4.00925e-05	1.92804e-05	3.63462e-05	2.83738e-05
186	6.12654e-05	5.32975e-05	4.00751e-05	1.92542e-05	3.71334e-05	2.81675e-05
186.2	6.14142e-05	5.28604e-05	4.00769e-05	1.91993e-05	3.76322e-05	2.81585e-05
186.4	6.18056e-05	5.24902e-05	4.01031e-05	1.90934e-05	3.74616e-05	2.85317e-05
186.6	6.22463e-05	5.21738e-05	4.01444e-05	1.89454e-05	3.65617e-05	2.92162e-05
186.8	6.25209e-05	5.19565e-05	4.01708e-05	1.87935e-05	3.52655e-05	2.98438e-05
187	6.24708e-05	5.18859e-05	4.01517e-05	1.86811e-05	3.41547e-05	3.00744e-05
187.2	6.20964e-05	5.19697e-05	4.00845e-05	1.8631e-05	3.37834e-05	2.9919e-05
187.4	6.161e-05	5.21831e-05	4.0002e-05	1.86391e-05	3.43429e-05	2.96784e-05
187.6	6.13573e-05	5.25005e-05	3.99498e-05	1.8686e-05	3.54399e-05	2.96114e-05
187.8	6.16109e-05	5.29087e-05	3.99517e-05	1.87519e-05	3.62594e-05	2.97279e-05
188	6.23704e-05	5.3392e-05	3.99969e-05	1.8825e-05	3.61493e-05	2.98525e-05
188.2	6.33389e-05	5.39096e-05	4.00552e-05	1.89023e-05	3.52213e-05	2.97929e-05
188.4	6.4113e-05	5.43896e-05	4.01065e-05	1.89854e-05	3.43853e-05	2.94617e-05
188.6	6.44352e-05	5.47411e-05	4.01566e-05	1.90727e-05	3.46307e-05	2.89691e-05
188.8	6.43028e-05	5.48827e-05	4.02328e-05	1.91513e-05	3.61435e-05	2.86039e-05
189	6.38715e-05	5.47803e-05	4.03686e-05	1.9198e-05	3.81342e-05	2.85353e-05
189.2	6.32827e-05	5.44775e-05	4.05832e-05	1.91952e-05	3.95225e-05	2.85065e-05
189.4	6.25939e-05	5.40927e-05	4.08592e-05	1.91495e-05	3.97565e-05	2.80897e-05
189.6	6.18563e-05	5.37654e-05	4.11325e-05	1.9095e-05	3.90447e-05	2.73313e-05
189.8	6.12181e-05	5.35804e-05	4.13111e-05	1.90736e-05	3.79606e-05	2.68339e-05
190	6.08957e-05	5.35231e-05	4.13278e-05	1.91056e-05	3.69343e-05	2.70317e-05
190.2	6.10109e-05	5.3501e-05	4.11922e-05	1.91754e-05	3.60845e-05	2.76475e-05
190.4	6.14578e-05	5.3416e-05	4.09963e-05	1.92431e-05	3.53414e-05	2.8105e-05
190.6	6.19533e-05	5.32395e-05	4.08599e-05	1.92709e-05	3.45649e-05	2.8309e-05
190.8	6.22375e-05	5.30391e-05	4.08554e-05	1.92421e-05	3.36399e-05	2.86645e-05
191	6.22326e-05	5.29376e-05	4.0973e-05	1.91578e-05	3.26628e-05	2.9278e-05
191.2	6.20236e-05	5.30276e-05	4.1147e-05	1.90219e-05	3.20141e-05	2.95305e-05
191.4	6.17174e-05	5.33002e-05	4.131e-05	1.88346e-05	3.20592e-05	2.87761e-05
191.6	6.13354e-05	5.36387e-05	4.143e-05	1.86029e-05	3.27435e-05	2.72785e-05
191.8	6.08302e-05	5.38834e-05	4.15077e-05	1.83575e-05	3.3592e-05	2.60622e-05
192	6.0183e-05	5.39217e-05	4.15504e-05	1.81509e-05	3.41512e-05	2.58479e-05
192.2	5.94822e-05	5.37489e-05	4.15477e-05	1.80331e-05	3.43821e-05	2.64051e-05
192.4	5.89126e-05	5.3465e-05	4.14717e-05	1.80208e-05	3.45869e-05	2.6959e-05
192.6	5.86601e-05	5.32198e-05	4.12971e-05	1.80855e-05	3.50028e-05	2.69982e-05
192.8	5.87983e-05	5.31417e-05	4.10241e-05	1.81707e-05	3.55747e-05	2.66189e-05
193	5.92405e-05	5.32839e-05	4.0683e-05	1.82224e-05	3.61019e-05	2.62516e-05
193.2	5.97984e-05	5.36047e-05	4.032e-05	1.8213e-05	3.64344e-05	2.62058e-05
193.4	6.03088e-05	5.39866e-05	3.99815e-05	1.81464e-05	3.64936e-05	2.64621e-05
193.6	6.07388e-05	5.42875e-05	3.97103e-05	1.80447e-05	3.62955e-05	2.67927e-05
193.8	6.11932e-05	5.43993e-05	3.95458e-05	1.79303e-05	3.60487e-05	2.70424e-05
194	6.18162e-05	5.42856e-05	3.95128e-05	1.78163e-05	3.60567e-05	2.73078e-05
194.2	6.26562e-05	5.39835e-05	3.96012e-05	1.77103e-05	3.63879e-05	2.77989e-05
194.4	6.35847e-05	5.35774e-05	3.97603e-05	1.76275e-05	3.6787e-05	2.84929e-05
194.6	6.43336e-05	5.31632e-05	3.99246e-05	1.75999e-05	3.70292e-05	2.90299e-05
194.8	6.46362e-05	5.28153e-05	4.00522e-05	1.7669e-05	3.71722e-05	2.90803e-05
195	6.43859e-05	5.25744e-05	4.01366e-05	1.78625e-05	3.73311e-05	2.87678e-05
195.2	6.37096e-05	5.24598e-05	4.01801e-05	1.81697e-05	3.74128e-05	2.85383e-05
195.4	6.29039e-05	5.24882e-05	4.01624e-05	1.85393e-05	3.72214e-05	2.85663e-05
195.6	6.2282e-05	5.26665e-05	4.00446e-05	1.89047e-05	3.66789e-05	2.85165e-05
195.8	6.2035e-05	5.29531e-05	3.98041e-05	1.92159e-05	3.58782e-05	2.8059e-05
196	6.21847e-05	5.32343e-05	3.94619e-05	1.94507e-05	3.50556e-05	2.74223e-05
196.2	6.2623e-05	5.33626e-05	3.90791e-05	1.96012e-05	3.45161e-05	2.7192e-05
196.4	6.31746e-05	5.32491e-05	3.87296e-05	1.96573e-05	3.44414e-05	2.76535e-05
196.6	6.36393e-05	5.29317e-05	3.84704e-05	1.96097e-05	3.4744e-05	2.85477e-05
196.8	6.38179e-05	5.25554e-05	3.83192e-05	1.94681e-05	3.5158e-05	2.94325e-05
197	6.3551e-05	5.22732e-05	3.825e-05	1.92714e-05	3.544e-05	3.00492e-05
197.2	6.27726e-05	5.21497e-05	3.82153e-05	1.90746e-05	3.54615e-05	3.02433e-05
197.4	6.15512e-05	5.21304e-05	3.81865e-05	1.89226e-05	3.5187e-05	2.97604e-05
197.6	6.00933e-05	5.20775e-05	3.81796e-05	1.88345e-05	3.46568e-05	2.84434e-05
197.8	5.87082e-05	5.18425e-05	3.82416e-05	1.88076e-05	3.40297e-05	2.66714e-05
198	5.77335e-05	5.13519e-05	3.84127e-05	1.88328e-05	3.36127e-05	2.53345e-05
198.2	5.74188e-05	5.06791e-05	3.87001e-05	1.89029e-05	3.375e-05	2.51295e-05
198.4	5.77935e-05	5.00477e-05	3.90806e-05	1.90085e-05	3.45521e-05	2.58807e-05
198.6	5.86021e-05	4.97297e-05	3.95114e-05	1.91287e-05	3.56822e-05	2.66938e-05
198.8	5.93846e-05	4.9888e-05	3.99304e-05	1.92319e-05	3.65271e-05	2.68215e-05
199	5.96987e-05	5.04796e-05	4.02543e-05	1.92877e-05	3.67511e-05	2.62808e-05
199.2	5.93671e-05	5.12933e-05	4.03966e-05	1.92829e-05	3.66712e-05	2.5608e-05
199.4	5.85987e-05	5.20805e-05	4.03057e-05	1.92268e-05	3.69351e-05	2.52266e-05
199.6	5.78881e-05	5.26699e-05	4.00018e-05	1.91411e-05	3.78263e-05	2.52199e-05
199.8	5.7742e-05	5.30015e-05	3.95844e-05	1.90464e-05	3.90238e-05	2.55318e-05
200	5.84028e-05	5.31025e-05	3.91983e-05	1.89564e-05	3.99973e-05	2.60805e-05
200.2	5.97379e-05	5.30586e-05	3.89727e-05	1.88804e-05	4.03931e-05	2.66714e-05
200.4	6.13356e-05	5.29954e-05	3.89675e-05	1.88232e-05	4.00246e-05	2.70301e-05
200.6	6.27085e-05	5.30386e-05	3.91599e-05	1.87798e-05	3.8855e-05	2.70525e-05
200.8	6.34802e-05	5.32461e-05	3.94749e-05	1.87307e-05	3.72387e-05	2.69819e-05
201	6.35004e-05	5.35498e-05	3.98309e-05	1.86503e-05	3.59552e-05	2.72273e-05
201.2	6.28872e-05	5.37621e-05	4.01653e-05	1.85241e-05	3.56829e-05	2.7936e-05
201.4	6.19785e-05	5.36647e-05	4.04302e-05	1.8362e-05	3.64121e-05	2.88077e-05
201.6	6.11679e-05	5.3141e-05	4.05758e-05	1.81924e-05	3.74726e-05	2.94193e-05
201.8	6.06853e-05	5.22686e-05	4.05476e-05	1.8041e-05	3.81252e-05	2.96552e-05
202	6.04808e-05	5.12962e-05	4.03106e-05	1.7912e-05	3.81022e-05	2.96866e-05
202.2	6.0322e-05	5.05029e-05	3.98865e-05	1.77872e-05	3.76468e-05	2.95949e-05
202.4	6.00203e-05	5.00395e-05	3.93763e-05	1.76432e-05	3.71462e-05	2.92006e-05
202.6	5.95709e-05	4.98729e-05	3.8943e-05	1.74717e-05	3.68084e-05	2.83098e-05
202.8	5.9098e-05	4.98711e-05	3.87526e-05	1.72871e-05	3.66532e-05	2.70615e-05
203	5.87086e-05	4.9941e-05	3.88969e-05	1.71188e-05	3.66438e-05	2.59894e-05
203.2	5.84348e-05	5.00982e-05	3.93392e-05	1.69951e-05	3.66893e-05	2.5689e-05
203.4	5.8305e-05	5.04221e-05	3.9921e-05	1.69301e-05	3.65874e-05	2.63148e-05
203.6	5.84232e-05	5.09499e-05	4.04337e-05	1.69212e-05	3.61192e-05	2.73892e-05
203.8	5.89385e-05	5.16074e-05	4.07165e-05	1.69556e-05	3.524e-05	2.81745e-05
204	5.99166e-05	5.22278e-05	4.07251e-05	1.70194e-05	3.41508e-05	2.82301e-05
204.2	6.12256e-05	5.26388e-05	4.05301e-05	1.71045e-05	3.3214e-05	2.76086e-05
204.4	6.25426e-05	5.27491e-05	4.02511e-05	1.72079e-05	3.27809e-05	2.66843e-05
204.6	6.35013e-05	5.25794e-05	3.99767e-05	1.73289e-05	3.29796e-05	2.59321e-05
204.8	6.38972e-05	5.22288e-05	3.97241e-05	1.74654e-05	3.36416e-05	2.57468e-05
205	6.37987e-05	5.18131e-05	3.94604e-05	1.76128e-05	3.45108e-05	2.62374e-05
205.2	6.34629e-05	5.14186e-05	3.91574e-05	1.77605e-05	3.5481e-05	2.71015e-05
205.4	6.312e-05	5.10976e-05	3.88313e-05	1.78839e-05	3.64943e-05	2.77707e-05
205.6	6.2822e-05	5.08903e-05	3.8538e-05	1.79414e-05	3.72543e-05	2.781e-05
205.8	6.24861e-05	5.08388e-05	3.83353e-05	1.78838e-05	3.72832e-05	2.72625e-05
206	6.20525e-05	5.09692e-05	3.82434e-05	1.768e-05	3.64047e-05	2.65898e-05
206.2	6.157e-05	5.12585e-05	3.82311e-05	1.73435e-05	3.50623e-05	2.62392e-05
206.4	6.11295e-05	5.16266e-05	3.82334e-05	1.69384e-05	3.39978e-05	2.62934e-05
206.6	6.07558e-05	5.19711e-05	3.81871e-05	1.65565e-05	3.36288e-05	2.65304e-05
206.8	6.04056e-05	5.22157e-05	3.80617e-05	1.62761e-05	3.38441e-05	2.67285e-05
207	6.00759e-05	5.23318e-05	3.78729e-05	1.61285e-05	3.43408e-05	2.68663e-05
207.2	5.98652e-05	5.23286e-05	3.76776e-05	1.60947e-05	3.49516e-05	2.70849e-05
207.4	5.98727e-05	5.22396e-05	3.75491e-05	1.61274e-05	3.56166e-05	2.75022e-05
207.6	6.00299e-05	5.21272e-05	3.75377e-05	1.61818e-05	3.62715e-05	2.80347e-05
207.8	6.00806e-05	5.20806e-05	3.76327e-05	1.62367e-05	3.69137e-05	2.84072e-05
208	5.97765e-05	5.21766e-05	3.77577e-05	1.62987e-05	3.7639e-05	2.83957e-05
208.2	5.91056e-05	5.24161e-05	3.78098e-05	1.63877e-05	3.84461e-05	2.80411e-05
208.4	5.83176e-05	5.27002e-05	3.77231e-05	1.6512e-05	3.90548e-05	2.75384e-05
208.6	5.77316e-05	5.28849e-05	3.75131e-05	1.6651e-05	3.90519e-05	2.69593e-05
208.8	5.75313e-05	5.28805e-05	3.72713e-05	1.6763e-05	3.82428e-05	2.62301e-05
209	5.7723e-05	5.27109e-05	3.71149e-05	1.68112e-05	3.68355e-05	2.5407e-05
209.2	5.82299e-05	5.2481e-05	3.71176e-05	1.67878e-05	3.53028e-05	2.48245e-05
209.4	5.89637e-05	5.22864e-05	3.72643e-05	1.67168e-05	3.41157e-05	2.48386e-05
209.6	5.98025e-05	5.21384e-05	3.74608e-05	1.66365e-05	3.35855e-05	2.54277e-05
209.8	6.05515e-05	5.19609e-05	3.75966e-05	1.65785e-05	3.37933e-05	2.61431e-05
210	6.10021e-05	5.166e-05	3.76143e-05	1.65519e-05	3.45203e-05	2.65051e-05
210.2	6.10758e-05	5.12177e-05	3.75347e-05	1.65395e-05	3.52955e-05	2.63943e-05
210.4	6.09165e-05	5.07392e-05	3.7421e-05	1.65061e-05	3.5654e-05	2.60138e-05
210.6	6.08216e-05	5.04107e-05	3.73195e-05	1.64206e-05	3.54043e-05	2.5602e-05
210.8	6.10427e-05	5.03917e-05	3.72267e-05	1.62769e-05	3.46941e-05	2.53417e-05
211	6.15999e-05	5.07231e-05	3.7107e-05	1.61005e-05	3.39093e-05	2.54426e-05
211.2	6.22451e-05	5.131e-05	3.69411e-05	1.59345e-05	3.34764e-05	2.60387e-05
211.4	6.26079e-05	5.19714e-05	3.67598e-05	1.58173e-05	3.3578e-05	2.69194e-05
211.6	6.24314e-05	5.25055e-05	3.66368e-05	1.57679e-05	3.3966e-05	2.75179e-05
211.8	6.17392e-05	5.27416e-05	3.66474e-05	1.57836e-05	3.41366e-05	2.73366e-05
212	6.08174e-05	5.25822e-05	3.68265e-05	1.58471e-05	3.38004e-05	2.6435e-05
212.2	6.00313e-05	5.20356e-05	3.7151e-05	1.59363e-05	3.32128e-05	2.54532e-05
212.4	5.96126e-05	5.12239e-05	3.7551e-05	1.60332e-05	3.29815e-05	2.51036e-05
212.6	5.95487e-05	5.03496e-05	3.79388e-05	1.61266e-05	3.34685e-05	2.56139e-05
212.8	5.96147e-05	4.96301e-05	3.82428e-05	1.62081e-05	3.4393e-05	2.66348e-05
213	5.95001e-05	4.92209e-05	3.84326e-05	1.62645e-05	3.50664e-05	2.76213e-05
213.2	5.89533e-05	4.916e-05	3.85168e-05	1.62783e-05	3.49758e-05	2.82549e-05
213.4	5.7886e-05	4.93693e-05	3.85141e-05	1.62394e-05	3.41632e-05	2.85406e-05
213.6	5.6406e-05	4.97213e-05	3.84239e-05	1.61606e-05	3.32111e-05	2.8633e-05
213.8	5.47814e-05	5.01257e-05	3.82286e-05	1.60801e-05	3.28607e-05	2.86622e-05
214	5.33634e-05	5.05618e-05	3.79284e-05	1.60441e-05	3.34003e-05	2.86761e-05
214.2	5.24794e-05	5.10346e-05	3.75725e-05	1.60779e-05	3.43473e-05	2.86221e-05
214.4	5.23034e-05	5.15097e-05	3.72503e-05	1.61658e-05	3.48863e-05	2.83396e-05
214.6	5.27464e-05	5.19006e-05	3.7045e-05	1.62553e-05	3.46619e-05	2.76382e-05
214.8	5.34614e-05	5.21151e-05	3.69866e-05	1.62851e-05	3.40392e-05	2.64679e-05
215	5.4025e-05	5.21092e-05	3.70433e-05	1.6217e-05	3.35704e-05	2.50476e-05
215.2	5.4212e-05	5.18975e-05	3.71544e-05	1.60538e-05	3.3319e-05	2.38359e-05
215.4	5.41584e-05	5.1527e-05	3.72771e-05	1.58326e-05	3.28581e-05	2.33122e-05
215.6	5.42538e-05	5.10459e-05	3.74111e-05	1.56053e-05	3.19564e-05	2.36283e-05
215.8	5.48244e-05	5.04918e-05	3.75799e-05	1.54201e-05	3.1062e-05	2.44205e-05
216	5.58561e-05	4.98978e-05	3.77804e-05	1.53103e-05	3.08956e-05	2.51097e-05
216.2	5.69881e-05	4.9309e-05	3.79418e-05	1.52873e-05	3.16492e-05	2.54665e-05
216.4	5.77765e-05	4.8797e-05	3.79405e-05	1.53383e-05	3.2786e-05	2.57498e-05
216.6	5.7996e-05	4.84605e-05	3.76781e-05	1.54304e-05	3.36057e-05	2.62358e-05
216.8	5.77383e-05	4.83978e-05	3.71703e-05	1.55254e-05	3.3843e-05	2.67972e-05
217	5.72633e-05	4.86507e-05	3.65714e-05	1.55984e-05	3.37177e-05	2.70855e-05
217.2	5.67755e-05	4.91433e-05	3.61028e-05	1.56482e-05	3.35888e-05	2.70027e-05
217.4	5.63279e-05	4.96715e-05	3.59314e-05	1.56931e-05	3.36575e-05	2.67925e-05
217.6	5.58973e-05	4.99852e-05	3.60837e-05	1.57546e-05	3.38857e-05	2.6679e-05
217.8	5.55144e-05	4.99403e-05	3.64535e-05	1.58417e-05	3.40806e-05	2.66011e-05
218	5.52988e-05	4.9612e-05	3.68845e-05	1.59458e-05	3.41014e-05	2.63491e-05
218.2	5.53629e-05	4.92613e-05	3.72571e-05	1.60468e-05	3.40336e-05	2.58227e-05
218.4	5.56824e-05	4.91503e-05	3.75148e-05	1.61247e-05	3.41086e-05	2.51181e-05
218.6	5.6068e-05	4.93396e-05	3.76339e-05	1.6166e-05	3.43981e-05	2.44538e-05
218.8	5.62852e-05	4.96343e-05	3.75895e-05	1.6165e-05	3.46213e-05	2.3998e-05
219	5.62275e-05	4.97346e-05	3.73619e-05	1.6123e-05	3.43687e-05	2.37297e-05
219.2	5.59859e-05	4.94735e-05	3.69742e-05	1.60487e-05	3.36152e-05	2.35527e-05
219.4	5.57457e-05	4.89502e-05	3.65209e-05	1.59573e-05	3.29335e-05	2.35644e-05
219.6	5.56084e-05	4.84568e-05	3.61521e-05	1.58627e-05	3.29747e-05	2.40571e-05
219.8	5.55127e-05	4.82708e-05	3.60152e-05	1.57694e-05	3.36899e-05	2.51084e-05
220	5.53293e-05	4.84864e-05	3.61793e-05	1.567e-05	3.42848e-05	2.62245e-05
220.2	5.50312e-05	4.89976e-05	3.65881e-05	1.55535e-05	3.40559e-05	2.66002e-05
220.4	5.47745e-05	4.9601e-05	3.70786e-05	1.54205e-05	3.30499e-05	2.58882e-05
220.6	5.48133e-05	5.0105e-05	3.74612e-05	1.52927e-05	3.17864e-05	2.46464e-05
220.8	5.53212e-05	5.03821e-05	3.76115e-05	1.52059e-05	3.06372e-05	2.38817e-05
221	5.62578e-05	5.03846e-05	3.7517e-05	1.51899e-05	2.97e-05	2.41699e-05
221.2	5.73723e-05	5.01617e-05	3.72622e-05	1.52497e-05	2.90449e-05	2.52999e-05
221.4	5.83286e-05	4.98588e-05	3.69766e-05	1.53619e-05	2.88479e-05	2.66339e-05
221.6	5.88669e-05	4.96594e-05	3.67788e-05	1.54883e-05	2.93145e-05	2.75669e-05
221.8	5.89064e-05	4.9684e-05	3.67345e-05	1.55941e-05	3.04677e-05	2.76843e-05
222	5.85382e-05	4.99248e-05	3.68368e-05	1.56593e-05	3.19525e-05	2.68068e-05
222.2	5.79389e-05	5.02721e-05	3.70138e-05	1.56809e-05	3.31451e-05	2.51016e-05
222.4	5.72877e-05	5.06008e-05	3.71645e-05	1.567e-05	3.35517e-05	2.31038e-05
222.6	5.67523e-05	5.08382e-05	3.72128e-05	1.56469e-05	3.3107e-05	2.15154e-05
222.8	5.65116e-05	5.09711e-05	3.71513e-05	1.56331e-05	3.21754e-05	2.09034e-05
223	5.67276e-05	5.10173e-05	3.7048e-05	1.564e-05	3.13408e-05	2.14476e-05
223.2	5.74491e-05	5.09961e-05	3.70053e-05	1.56637e-05	3.10522e-05	2.28119e-05
223.4	5.8541e-05	5.09051e-05	3.7095e-05	1.56866e-05	3.12977e-05	2.42424e-05
223.6	5.97338e-05	5.07055e-05	3.73136e-05	1.56863e-05	3.16574e-05	2.49603e-05
223.8	6.07639e-05	5.03337e-05	3.75898e-05	1.56448e-05	3.17564e-05	2.46471e-05
224	6.1479e-05	4.97538e-05	3.7834e-05	1.55573e-05	3.16157e-05	2.36114e-05
224.2	6.18308e-05	4.90144e-05	3.79845e-05	1.54371e-05	3.15423e-05	2.24674e-05
224.4	6.1799e-05	4.82545e-05	3.80206e-05	1.53118e-05	3.17998e-05	2.16456e-05
224.6	6.13488e-05	4.76476e-05	3.79458e-05	1.52084e-05	3.24251e-05	2.12062e-05
224.8	6.04704e-05	4.73246e-05	3.7775e-05	1.51372e-05	3.32337e-05	2.10514e-05
225	5.92564e-05	4.73232e-05	3.7541e-05	1.50885e-05	3.39281e-05	2.11924e-05
225.2	5.79275e-05	4.75796e-05	3.73021e-05	1.50446e-05	3.42834e-05	2.17175e-05
225.4	5.67636e-05	4.79589e-05	3.71262e-05	1.49957e-05	3.42785e-05	2.25278e-05
225.6	5.59861e-05	4.83182e-05	3.70544e-05	1.4946e-05	3.40127e-05	2.32549e-05
225.8	5.56899e-05	4.85712e-05	3.70772e-05	1.49086e-05	3.35578e-05	2.35737e-05
226	5.58711e-05	4.87134e-05	3.71466e-05	1.48951e-05	3.30428e-05	2.3565e-05
226.2	5.64841e-05	4.879e-05	3.72124e-05	1.49066e-05	3.28488e-05	2.36321e-05
226.4	5.7436e-05	4.88456e-05	3.72501e-05	1.49314e-05	3.34194e-05	2.40557e-05
226.6	5.85223e-05	4.89091e-05	3.72608e-05	1.49471e-05	3.4707e-05	2.47656e-05
226.8	5.94136e-05	4.90166e-05	3.72497e-05	1.49293e-05	3.5981e-05	2.5535e-05
227	5.97749e-05	4.92263e-05	3.72047e-05	1.4863e-05	3.63629e-05	2.62238e-05
227.2	5.94548e-05	4.95822e-05	3.70948e-05	1.47552e-05	3.54714e-05	2.67986e-05
227.4	5.85955e-05	5.00482e-05	3.68938e-05	1.46348e-05	3.35305e-05	2.7266e-05
227.6	5.75706e-05	5.04833e-05	3.66121e-05	1.45383e-05	3.11187e-05	2.76549e-05
227.8	5.67901e-05	5.07059e-05	3.63109e-05	1.44879e-05	2.89507e-05	2.8003e-05
228	5.64915e-05	5.06129e-05	3.60802e-05	1.44817e-05	2.76079e-05	2.83122e-05
228.2	5.66289e-05	5.02578e-05	3.59918e-05	1.4506e-05	2.72101e-05	2.84925e-05
228.4	5.69133e-05	4.98179e-05	3.60549e-05	1.45564e-05	2.74538e-05	2.83584e-05
228.6	5.69845e-05	4.94716e-05	3.61999e-05	1.46432e-05	2.80478e-05	2.77462e-05
228.8	5.66263e-05	4.92876e-05	3.63056e-05	1.4772e-05	2.8923e-05	2.66731e-05
229	5.59074e-05	4.921e-05	3.62594e-05	1.49201e-05	3.00042e-05	2.53908e-05
229.2	5.51714e-05	4.91342e-05	3.60167e-05	1.50371e-05	3.10724e-05	2.43023e-05
229.4	5.48781e-05	4.89903e-05	3.56221e-05	1.50746e-05	3.19556e-05	2.3762e-05
229.6	5.53673e-05	4.87683e-05	3.51825e-05	1.50202e-05	3.26676e-05	2.38412e-05
229.8	5.66522e-05	4.84896e-05	3.48165e-05	1.49057e-05	3.32795e-05	2.4288e-05
230	5.83602e-05	4.81827e-05	3.46161e-05	1.47867e-05	3.37424e-05	2.47609e-05
230.2	5.98838e-05	4.78897e-05	3.46308e-05	1.47087e-05	3.38727e-05	2.50836e-05
230.4	6.06775e-05	4.76786e-05	3.48643e-05	1.46857e-05	3.35495e-05	2.53161e-05
230.6	6.05204e-05	4.76238e-05	3.52714e-05	1.46979e-05	3.29875e-05	2.56669e-05
230.8	5.95841e-05	4.77596e-05	3.57628e-05	1.47063e-05	3.26835e-05	2.62858e-05
231	5.82882e-05	4.80467e-05	3.62274e-05	1.46736e-05	3.28824e-05	2.70256e-05
231.2	5.70605e-05	4.83849e-05	3.65697e-05	1.45835e-05	3.32027e-05	2.74662e-05
231.4	5.61461e-05	4.86657e-05	3.67388e-05	1.44499e-05	3.30673e-05	2.7303e-05
231.6	5.55439e-05	4.88283e-05	3.67314e-05	1.43142e-05	3.24617e-05	2.66717e-05
231.8	5.50691e-05	4.88837e-05	3.65758e-05	1.42279e-05	3.20073e-05	2.59825e-05
232	5.44956e-05	4.88935e-05	3.63218e-05	1.42285e-05	3.22451e-05	2.54868e-05
232.2	5.37179e-05	4.89216e-05	3.60447e-05	1.43176e-05	3.30078e-05	2.51428e-05
232.4	5.28552e-05	4.89978e-05	3.58416e-05	1.44574e-05	3.35652e-05	2.48805e-05
232.6	5.2227e-05	4.9117e-05	3.57964e-05	1.45872e-05	3.33456e-05	2.48165e-05
232.8	5.21796e-05	4.92607e-05	3.59269e-05	1.46531e-05	3.24812e-05	2.5125e-05
233	5.28571e-05	4.94084e-05	3.61592e-05	1.46331e-05	3.16492e-05	2.5795e-05
233.2	5.40773e-05	4.95255e-05	3.63607e-05	1.45436e-05	3.13941e-05	2.6606e-05
233.4	5.54165e-05	4.95502e-05	3.64107e-05	1.44255e-05	3.16386e-05	2.73456e-05
233.6	5.64519e-05	4.94194e-05	3.62591e-05	1.43187e-05	3.18716e-05	2.79989e-05
233.8	5.7e-05	4.91286e-05	3.59389e-05	1.42405e-05	3.17566e-05	2.86292e-05
234	5.71858e-05	4.87734e-05	3.55405e-05	1.41826e-05	3.14739e-05	2.90256e-05
234.2	5.72921e-05	4.8512e-05	3.51677e-05	1.41287e-05	3.14955e-05	2.8653e-05
234.4	5.74887e-05	4.84651e-05	3.48977e-05	1.40777e-05	3.21223e-05	2.72203e-05
234.6	5.76459e-05	4.8636e-05	3.47527e-05	1.40495e-05	3.32086e-05	2.52651e-05
234.8	5.73953e-05	4.8916e-05	3.46984e-05	1.40675e-05	3.4206e-05	2.38815e-05
235	5.64132e-05	4.91617e-05	3.4674e-05	1.41316e-05	3.44842e-05	2.37503e-05
235.2	5.47046e-05	4.92736e-05	3.46369e-05	1.42109e-05	3.37866e-05	2.45898e-05
235.4	5.26488e-05	4.92331e-05	3.45857e-05	1.42658e-05	3.24744e-05	2.55936e-05
235.6	5.0771e-05	4.90971e-05	3.45438e-05	1.42794e-05	3.12885e-05	2.61759e-05
235.8	4.94522e-05	4.89628e-05	3.45299e-05	1.42694e-05	3.08232e-05	2.62153e-05
236	4.88224e-05	4.89116e-05	3.45535e-05	1.42691e-05	3.1179e-05	2.58823e-05
236.2	4.88646e-05	4.8959e-05	3.46323e-05	1.42943e-05	3.20128e-05	2.5466e-05
236.4	4.95424e-05	4.90503e-05	3.47922e-05	1.43267e-05	3.28059e-05	2.52045e-05
236.6	5.07894e-05	4.91087e-05	3.50344e-05	1.43264e-05	3.31131e-05	2.51171e-05
236.8	5.24132e-05	4.90955e-05	3.53073e-05	1.42634e-05	3.27566e-05	2.511e-05
237	5.40813e-05	4.90317e-05	3.55223e-05	1.41426e-05	3.19461e-05	2.5255e-05
237.2	5.54481e-05	4.89688e-05	3.56085e-05	1.40045e-05	3.11464e-05	2.57109e-05
237.4	5.63044e-05	4.8945e-05	3.55587e-05	1.39023e-05	3.06932e-05	2.63084e-05
237.6	5.66122e-05	4.89603e-05	3.54322e-05	1.38721e-05	3.0556e-05	2.65048e-05
237.8	5.64307e-05	4.89818e-05	3.53141e-05	1.39161e-05	3.05132e-05	2.59338e-05
238	5.58419e-05	4.89609e-05	3.52586e-05	1.40089e-05	3.04314e-05	2.48313e-05
238.2	5.49396e-05	4.88505e-05	3.52535e-05	1.41187e-05	3.02669e-05	2.37333e-05
238.4	5.3845e-05	4.86187e-05	3.52317e-05	1.42272e-05	2.99241e-05	2.28949e-05
238.6	5.27019e-05	4.82687e-05	3.51231e-05	1.43319e-05	2.93088e-05	2.22869e-05
238.8	5.16642e-05	4.78567e-05	3.49103e-05	1.44343e-05	2.85239e-05	2.20736e-05
239	5.08937e-05	4.74843e-05	3.46472e-05	1.45257e-05	2.7894e-05	2.26494e-05
239.2	5.05408e-05	4.72559e-05	3.44282e-05	1.45873e-05	2.7755e-05	2.40628e-05
239.4	5.0691e-05	4.72233e-05	3.4332e-05	1.46028e-05	2.81991e-05	2.57681e-05
239.6	5.13285e-05	4.73565e-05	3.43768e-05	1.45726e-05	2.89669e-05	2.71351e-05
239.8	5.23621e-05	4.756e-05	3.45151e-05	1.45145e-05	2.96326e-05	2.79397e-05
240	5.36743e-05	4.77209e-05	3.46659e-05	1.44509e-05	3.00098e-05	2.82559e-05
240.2	5.51222e-05	4.776e-05	3.47607e-05	1.4395e-05	3.03069e-05	2.8196e-05
240.4	5.65028e-05	4.7662e-05	3.47745e-05	1.43453e-05	3.07472e-05	2.7937e-05
240.6	5.75623e-05	4.7474e-05	3.47242e-05	1.4292e-05	3.11783e-05	2.77393e-05
240.8	5.80828e-05	4.72794e-05	3.46428e-05	1.42262e-05	3.12739e-05	2.76987e-05
241	5.7985e-05	4.7162e-05	3.45506e-05	1.41448e-05	3.10225e-05	2.75737e-05
241.2	5.737e-05	4.71693e-05	3.44485e-05	1.40525e-05	3.08229e-05	2.7022e-05
241.4	5.64702e-05	4.72859e-05	3.4339e-05	1.39629e-05	3.11438e-05	2.60201e-05
241.6	5.55389e-05	4.74302e-05	3.42496e-05	1.38975e-05	3.21527e-05	2.49847e-05
241.8	5.47339e-05	4.74897e-05	3.42269e-05	1.38782e-05	3.35442e-05	2.44178e-05
242	5.40658e-05	4.73858e-05	3.42983e-05	1.39148e-05	3.4631e-05	2.44112e-05
242.2	5.34534e-05	4.71332e-05	3.44362e-05	1.39989e-05	3.4729e-05	2.46017e-05
242.4	5.28474e-05	4.68506e-05	3.45683e-05	1.41086e-05	3.36589e-05	2.46793e-05
242.6	5.23249e-05	4.67019e-05	3.46309e-05	1.42202e-05	3.19557e-05	2.47969e-05
242.8	5.20759e-05	4.68026e-05	3.46222e-05	1.43153e-05	3.04961e-05	2.53251e-05
243	5.22932e-05	4.71533e-05	3.46016e-05	1.43822e-05	2.97984e-05	2.62823e-05
243.2	5.30398e-05	4.7649e-05	3.46295e-05	1.44149e-05	2.97054e-05	2.71735e-05
243.4	5.41762e-05	4.81483e-05	3.46972e-05	1.44104e-05	2.97745e-05	2.73995e-05
243.6	5.53976e-05	4.85416e-05	3.47123e-05	1.43653e-05	2.97999e-05	2.67557e-05
243.8	5.63707e-05	4.87745e-05	3.45654e-05	1.42752e-05	2.98304e-05	2.55873e-05
244	5.68981e-05	4.88344e-05	3.42301e-05	1.41389e-05	2.98636e-05	2.45838e-05
244.2	5.70056e-05	4.8737e-05	3.38107e-05	1.39648e-05	2.97355e-05	2.43727e-05
244.4	5.69026e-05	4.8526e-05	3.34903e-05	1.37727e-05	2.92432e-05	2.51142e-05
244.6	5.68509e-05	4.82736e-05	3.34162e-05	1.35871e-05	2.82948e-05	2.63929e-05
244.8	5.70288e-05	4.80586e-05	3.36115e-05	1.3427e-05	2.70601e-05	2.75534e-05
245	5.74426e-05	4.79304e-05	3.39728e-05	1.33017e-05	2.60311e-05	2.81514e-05
245.2	5.79106e-05	4.78887e-05	3.43431e-05	1.32166e-05	2.57672e-05	2.80909e-05
245.4	5.81378e-05	4.78996e-05	3.45988e-05	1.3182e-05	2.64695e-05	2.74966e-05
245.6	5.78875e-05	4.79371e-05	3.46986e-05	1.32127e-05	2.78135e-05	2.66183e-05
245.8	5.71646e-05	4.80108e-05	3.46779e-05	1.33134e-05	2.91531e-05	2.57586e-05
246	5.62513e-05	4.81542e-05	3.46099e-05	1.34605e-05	2.98973e-05	2.50937e-05
246.2	5.55165e-05	4.83846e-05	3.45593e-05	1.35972e-05	2.98953e-05	2.45453e-05
246.4	5.51328e-05	4.86714e-05	3.45481e-05	1.36529e-05	2.95622e-05	2.39245e-05
246.6	5.49487e-05	4.89422e-05	3.45461e-05	1.35773e-05	2.949e-05	2.32183e-05
246.8	5.46304e-05	4.91218e-05	3.44881e-05	1.3366e-05	2.98672e-05	2.26906e-05
247	5.39302e-05	4.9179e-05	3.43155e-05	1.30619e-05	3.03483e-05	2.2679e-05
247.2	5.28423e-05	4.91482e-05	3.4018e-05	1.27322e-05	3.04337e-05	2.32755e-05
247.4	5.15549e-05	4.9114e-05	3.36508e-05	1.24403e-05	2.98756e-05	2.41638e-05
247.6	5.03034e-05	4.91667e-05	3.3315e-05	1.22316e-05	2.885e-05	2.47782e-05
247.8	4.92676e-05	4.93516e-05	3.31101e-05	1.21351e-05	2.79097e-05	2.47101e-05
248	4.85506e-05	4.9634e-05	3.30872e-05	1.21697e-05	2.76678e-05	2.40429e-05
248.2	4.81958e-05	4.99011e-05	3.32295e-05	1.23423e-05	2.83443e-05	2.32673e-05
248.4	4.82099e-05	5.00115e-05	3.34734e-05	1.26362e-05	2.96255e-05	2.28068e-05
248.6	4.85855e-05	4.98798e-05	3.37548e-05	1.3003e-05	3.09691e-05	2.26357e-05
248.8	4.93018e-05	4.95368e-05	3.40441e-05	1.33693e-05	3.19475e-05	2.2412e-05
249	5.0289e-05	4.91118e-05	3.43482e-05	1.36583e-05	3.23302e-05	2.19364e-05
249.2	5.139e-05	4.87418e-05	3.46835e-05	1.38135e-05	3.20335e-05	2.13772e-05
249.4	5.238e-05	4.84872e-05	3.50476e-05	1.38144e-05	3.11132e-05	2.10638e-05
249.6	5.30463e-05	4.83216e-05	3.54069e-05	1.36793e-05	2.97901e-05	2.11707e-05
249.8	5.32623e-05	4.8185e-05	3.57026e-05	1.34601e-05	2.84142e-05	2.16203e-05
250	5.30089e-05	4.80373e-05	3.58698e-05	1.32268e-05	2.73063e-05	2.22216e-05
250.2	5.23662e-05	4.78722e-05	3.58662e-05	1.30459e-05	2.65949e-05	2.28656e-05
250.4	5.15172e-05	4.7703e-05	3.56991e-05	1.29581e-05	2.62899e-05	2.35619e-05
250.6	5.07434e-05	4.7549e-05	3.54325e-05	1.29655e-05	2.65358e-05	2.42449e-05
250.8	5.03599e-05	4.74352e-05	3.51632e-05	1.30356e-05	2.76526e-05	2.46055e-05
251	5.05829e-05	4.73943e-05	3.49749e-05	1.31172e-05	2.98203e-05	2.42756e-05
251.2	5.14015e-05	4.74582e-05	3.48997e-05	1.31615e-05	3.2715e-05	2.32351e-05
251.4	5.25439e-05	4.76375e-05	3.49079e-05	1.31356e-05	3.54457e-05	2.19472e-05
251.6	5.35841e-05	4.79094e-05	3.49318e-05	1.30284e-05	3.69129e-05	2.10398e-05
251.8	5.41471e-05	4.82333e-05	3.49065e-05	1.28493e-05	3.64385e-05	2.08896e-05
252	5.40906e-05	4.85855e-05	3.48017e-05	1.26216e-05	3.42011e-05	2.14999e-05
252.2	5.35427e-05	4.89712e-05	3.46262e-05	1.23763e-05	3.10673e-05	2.26842e-05
252.4	5.27736e-05	4.93917e-05	3.44054e-05	1.21457e-05	2.80362e-05	2.42832e-05
252.6	5.20203e-05	4.97962e-05	3.41545e-05	1.19575e-05	2.58554e-05	2.61309e-05
252.8	5.14101e-05	5.008e-05	3.38746e-05	1.18308e-05	2.49014e-05	2.77931e-05
253	5.10093e-05	5.01492e-05	3.35762e-05	1.1773e-05	2.50639e-05	2.85479e-05
253.2	5.08906e-05	5.00008e-05	3.33035e-05	1.17803e-05	2.57398e-05	2.79402e-05
253.4	5.11151e-05	4.97377e-05	3.31282e-05	1.18432e-05	2.62163e-05	2.63627e-05
253.6	5.16484e-05	4.94941e-05	3.31074e-05	1.19527e-05	2.61788e-05	2.48285e-05
253.8	5.23144e-05	4.93352e-05	3.32386e-05	1.21e-05	2.58387e-05	2.41065e-05
254	5.28548e-05	4.92281e-05	3.34511e-05	1.22687e-05	2.56664e-05	2.42004e-05
254.2	5.30699e-05	4.91045e-05	3.36462e-05	1.24276e-05	2.60675e-05	2.45749e-05
254.4	5.29508e-05	4.89408e-05	3.37561e-05	1.25391e-05	2.7144e-05	2.46843e-05
254.6	5.27135e-05	4.87733e-05	3.37757e-05	1.25799e-05	2.85435e-05	2.43184e-05
254.8	5.26904e-05	4.86438e-05	3.37461e-05	1.25558e-05	2.954e-05	2.36559e-05
255	5.31216e-05	4.85466e-05	3.37123e-05	1.24958e-05	2.94776e-05	2.30957e-05
255.2	5.39792e-05	4.84235e-05	3.36944e-05	1.24303e-05	2.83199e-05	2.29724e-05
255.4	5.49574e-05	4.81964e-05	3.36899e-05	1.23746e-05	2.67478e-05	2.33087e-05
255.6	5.56416e-05	4.78029e-05	3.36955e-05	1.23312e-05	2.56335e-05	2.38038e-05
255.8	5.57318e-05	4.7223e-05	3.37231e-05	1.2304e-05	2.54415e-05	2.40931e-05
256	5.51773e-05	4.64977e-05	3.37955e-05	1.23028e-05	2.61489e-05	2.39958e-05
256.2	5.41637e-05	4.57303e-05	3.39234e-05	1.23321e-05	2.75487e-05	2.35282e-05
256.4	5.29991e-05	4.50534e-05	3.40841e-05	1.23767e-05	2.9412e-05	2.28373e-05
256.6	5.19777e-05	4.45761e-05	3.42216e-05	1.2405e-05	3.13927e-05	2.21879e-05
256.8	5.12889e-05	4.43416e-05	3.42758e-05	1.23926e-05	3.29989e-05	2.1832e-05
257	5.10041e-05	4.4321e-05	3.42219e-05	1.23445e-05	3.38027e-05	2.17853e-05
257.2	5.1118e-05	4.44323e-05	3.40916e-05	1.2294e-05	3.3713e-05	2.18681e-05
257.4	5.15833e-05	4.45717e-05	3.39628e-05	1.22777e-05	3.30834e-05	2.20228e-05
257.6	5.23075e-05	4.46535e-05	3.3927e-05	1.23097e-05	3.25344e-05	2.24001e-05
257.8	5.3144e-05	4.4653e-05	3.40507e-05	1.23767e-05	3.24738e-05	2.30375e-05
258	5.39246e-05	4.46277e-05	3.43411e-05	1.24555e-05	3.26561e-05	2.3631e-05
258.2	5.45229e-05	4.4681e-05	3.47264e-05	1.25317e-05	3.23879e-05	2.38121e-05
258.4	5.48834e-05	4.4879e-05	3.50716e-05	1.26022e-05	3.13148e-05	2.35874e-05
258.6	5.49939e-05	4.51758e-05	3.52367e-05	1.26634e-05	2.98328e-05	2.33533e-05
258.8	5.48463e-05	4.5417e-05	3.5147e-05	1.27017e-05	2.8629e-05	2.34871e-05
259	5.44406e-05	4.54275e-05	3.48251e-05	1.26971e-05	2.80478e-05	2.40052e-05
259.2	5.38259e-05	4.51233e-05	3.43592e-05	1.26372e-05	2.79946e-05	2.45824e-05
259.4	5.31238e-05	4.45755e-05	3.38415e-05	1.25292e-05	2.81664e-05	2.4863e-05
259.6	5.24956e-05	4.39905e-05	3.33343e-05	1.24022e-05	2.82019e-05	2.48181e-05
259.8	5.20664e-05	4.36212e-05	3.28815e-05	1.22958e-05	2.78614e-05	2.47676e-05
260	5.1856e-05	4.36552e-05	3.25363e-05	1.22418e-05	2.73175e-05	2.49522e-05
260.2	5.17633e-05	4.41334e-05	3.23608e-05	1.22502e-05	2.71409e-05	2.51816e-05
260.4	5.1625e-05	4.49378e-05	3.23896e-05	1.23079e-05	2.77631e-05	2.50355e-05
260.6	5.13166e-05	4.58526e-05	3.25862e-05	1.23905e-05	2.89913e-05	2.42949e-05
260.8	5.08335e-05	4.66594e-05	3.28355e-05	1.2474e-05	3.02034e-05	2.30866e-05
261	5.03049e-05	4.72139e-05	3.29873e-05	1.25383e-05	3.09564e-05	2.18018e-05
261.2	4.99491e-05	4.74715e-05	3.29283e-05	1.25658e-05	3.12245e-05	2.09659e-05
261.4	5.00027e-05	4.74624e-05	3.26393e-05	1.25398e-05	3.11191e-05	2.09274e-05
261.6	5.06335e-05	4.72501e-05	3.22029e-05	1.2449e-05	3.0696e-05	2.14954e-05
261.8	5.18392e-05	4.69018e-05	3.17616e-05	1.22928e-05	3.01399e-05	2.20624e-05
262	5.33821e-05	4.64829e-05	3.14531e-05	1.20831e-05	2.98609e-05	2.22077e-05
262.2	5.48399e-05	4.60591e-05	3.13628e-05	1.18418e-05	3.01681e-05	2.20459e-05
262.4	5.57903e-05	4.56901e-05	3.15122e-05	1.15943e-05	3.09096e-05	2.19508e-05
262.6	5.60321e-05	4.54144e-05	3.18726e-05	1.13653e-05	3.15598e-05	2.20986e-05
262.8	5.56848e-05	4.52429e-05	3.23791e-05	1.11779e-05	3.16718e-05	2.23251e-05
263	5.50859e-05	4.51665e-05	3.29377e-05	1.10543e-05	3.12348e-05	2.23296e-05
263.2	5.45556e-05	4.51661e-05	3.34414e-05	1.10105e-05	3.06128e-05	2.20055e-05
263.4	5.42006e-05	4.52125e-05	3.38043e-05	1.10452e-05	3.01775e-05	2.16295e-05
263.6	5.38942e-05	4.52664e-05	3.39986e-05	1.11328e-05	3.00506e-05	2.16899e-05
263.8	5.3422e-05	4.53003e-05	3.40603e-05	1.12307e-05	3.01374e-05	2.24556e-05
264	5.26533e-05	4.53352e-05	3.40541e-05	1.12996e-05	3.02137e-05	2.37029e-05
264.2	5.161e-05	4.54534e-05	3.40212e-05	1.13239e-05	2.99671e-05	2.48643e-05
264.4	5.04348e-05	4.5759e-05	3.39496e-05	1.13164e-05	2.92057e-05	2.54607e-05
264.6	4.93446e-05	4.6302e-05	3.37902e-05	1.13059e-05	2.81412e-05	2.54632e-05
264.8	4.86092e-05	4.70234e-05	3.35034e-05	1.13166e-05	2.72843e-05	2.52978e-05
265	4.85004e-05	4.77622e-05	3.31011e-05	1.13522e-05	2.69825e-05	2.54646e-05
265.2	4.91655e-05	4.83191e-05	3.2654e-05	1.13936e-05	2.71766e-05	2.60694e-05
265.4	5.04954e-05	4.85343e-05	3.22587e-05	1.14143e-05	2.75853e-05	2.67055e-05
265.6	5.21212e-05	4.834e-05	3.19878e-05	1.14039e-05	2.79708e-05	2.68572e-05
265.8	5.35974e-05	4.77773e-05	3.18559e-05	1.13832e-05	2.82631e-05	2.64449e-05
266	5.46534e-05	4.69861e-05	3.1822e-05	1.1397e-05	2.8568e-05	2.59182e-05
266.2	5.53118e-05	4.61739e-05	3.18274e-05	1.14869e-05	2.90308e-05	2.57828e-05
266.4	5.57658e-05	4.55588e-05	3.18431e-05	1.16621e-05	2.95989e-05	2.60666e-05
266.6	5.61293e-05	4.52984e-05	3.18882e-05	1.18866e-05	2.99636e-05	2.62483e-05
266.8	5.63064e-05	4.54307e-05	3.20011e-05	1.20944e-05	2.98406e-05	2.57308e-05
267	5.61154e-05	4.5858e-05	3.21862e-05	1.22224e-05	2.93131e-05	2.45025e-05
267.2	5.55437e-05	4.63804e-05	3.23903e-05	1.22456e-05	2.88219e-05	2.33694e-05
267.4	5.48674e-05	4.67729e-05	3.25318e-05	1.21914e-05	2.87704e-05	2.334e-05
267.6	5.4498e-05	4.68833e-05	3.25586e-05	1.21239e-05	2.91512e-05	2.4624e-05
267.8	5.46859e-05	4.67044e-05	3.24828e-05	1.21066e-05	2.95916e-05	2.63529e-05
268	5.53313e-05	4.63648e-05	3.2366e-05	1.21673e-05	2.97736e-05	2.74021e-05
268.2	5.60471e-05	4.60308e-05	3.22761e-05	1.22872e-05	2.97293e-05	2.73503e-05
268.4	5.64029e-05	4.57951e-05	3.22502e-05	1.24173e-05	2.9661e-05	2.65862e-05
268.6	5.61681e-05	4.565e-05	3.22884e-05	1.25078e-05	2.96353e-05	2.57593e-05
268.8	5.5411e-05	4.55587e-05	3.2369e-05	1.25315e-05	2.96548e-05	2.53197e-05
269	5.44273e-05	4.55359e-05	3.24684e-05	1.24886e-05	2.98446e-05	2.53319e-05
269.2	5.35727e-05	4.56456e-05	3.25658e-05	1.23992e-05	3.02267e-05	2.54341e-05
269.4	5.31015e-05	4.5923e-05	3.26343e-05	1.22905e-05	3.0431e-05	2.51043e-05
269.6	5.30854e-05	4.63056e-05	3.26359e-05	1.21877e-05	3.00159e-05	2.42105e-05
269.8	5.3434e-05	4.66415e-05	3.25347e-05	1.21097e-05	2.90638e-05	2.31967e-05
270	5.39868e-05	4.67672e-05	3.23231e-05	1.20651e-05	2.81544e-05	2.25407e-05
270.2	5.46165e-05	4.65978e-05	3.20337e-05	1.20501e-05	2.77481e-05	2.2181e-05
270.4	5.52755e-05	4.61727e-05	3.17256e-05	1.20485e-05	2.786e-05	2.16947e-05
270.6	5.59521e-05	4.5632e-05	3.14593e-05	1.20379e-05	2.83085e-05	2.09069e-05
270.8	5.65678e-05	4.51411e-05	3.12812e-05	1.20016e-05	2.89178e-05	2.00809e-05
271	5.69036e-05	4.48153e-05	3.12156e-05	1.19384e-05	2.9406e-05	1.95612e-05
271.2	5.66425e-05	4.46936e-05	3.12531e-05	1.18644e-05	2.94582e-05	1.94631e-05
271.4	5.55377e-05	4.47606e-05	3.13446e-05	1.1802e-05	2.91e-05	1.97567e-05
271.6	5.36205e-05	4.49783e-05	3.14262e-05	1.17661e-05	2.87391e-05	2.04356e-05
271.8	5.13104e-05	4.53039e-05	3.14709e-05	1.1757e-05	2.87002e-05	2.14132e-05
272	4.93172e-05	4.57046e-05	3.1517e-05	1.17664e-05	2.89292e-05	2.2366e-05
272.2	4.83411e-05	4.61761e-05	3.1633e-05	1.17871e-05	2.91995e-05	2.29345e-05
272.4	4.87258e-05	4.67375e-05	3.18467e-05	1.18153e-05	2.93609e-05	2.31366e-05
272.6	5.02883e-05	4.73852e-05	3.21085e-05	1.18456e-05	2.93357e-05	2.34137e-05
272.8	5.24488e-05	4.80385e-05	3.23266e-05	1.18655e-05	2.90979e-05	2.41248e-05
273	5.4566e-05	4.85435e-05	3.24363e-05	1.18594e-05	2.87197e-05	2.50487e-05
273.2	5.62335e-05	4.87552e-05	3.24315e-05	1.18207e-05	2.8302e-05	2.55369e-05
273.4	5.73504e-05	4.86345e-05	3.23347e-05	1.17595e-05	2.78337e-05	2.51763e-05
273.6	5.7976e-05	4.82748e-05	3.2151e-05	1.17005e-05	2.71966e-05	2.42034e-05
273.8	5.81431e-05	4.78342e-05	3.18645e-05	1.16711e-05	2.63131e-05	2.3241e-05
274	5.78005e-05	4.74408e-05	3.14849e-05	1.16866e-05	2.5301e-05	2.26886e-05
274.2	5.69197e-05	4.7147e-05	3.10871e-05	1.17409e-05	2.45251e-05	2.24347e-05
274.4	5.56448e-05	4.69533e-05	3.07907e-05	1.1807e-05	2.44149e-05	2.21565e-05
274.6	5.43217e-05	4.68542e-05	3.0688e-05	1.18474e-05	2.51189e-05	2.17711e-05
274.8	5.33464e-05	4.68516e-05	3.078e-05	1.18288e-05	2.63835e-05	2.14688e-05
275	5.29357e-05	4.69288e-05	3.09718e-05	1.17362e-05	2.78063e-05	2.13921e-05
275.2	5.29958e-05	4.7024e-05	3.11314e-05	1.15819e-05	2.90649e-05	2.14524e-05
275.4	5.31936e-05	4.70449e-05	3.11674e-05	1.14073e-05	2.98558e-05	2.14526e-05
275.6	5.31823e-05	4.69178e-05	3.10733e-05	1.12715e-05	2.98814e-05	2.12764e-05
275.8	5.28301e-05	4.663e-05	3.09128e-05	1.12295e-05	2.91456e-05	2.09797e-05
276	5.2307e-05	4.62326e-05	3.07635e-05	1.13073e-05	2.81325e-05	2.07811e-05
276.2	5.19813e-05	4.58145e-05	3.06609e-05	1.14925e-05	2.74268e-05	2.09152e-05
276.4	5.21892e-05	4.54742e-05	3.05832e-05	1.17435e-05	2.71578e-05	2.13983e-05
276.6	5.30109e-05	4.52944e-05	3.04851e-05	1.20095e-05	2.69977e-05	2.19747e-05
276.8	5.41911e-05	4.53118e-05	3.03503e-05	1.22455e-05	2.66897e-05	2.23608e-05
277	5.52628e-05	4.54918e-05	3.02177e-05	1.24166e-05	2.6368e-05	2.24866e-05
277.2	5.57963e-05	4.57353e-05	3.01584e-05	1.25012e-05	2.62859e-05	2.2461e-05
277.4	5.56e-05	4.59243e-05	3.02218e-05	1.24953e-05	2.64018e-05	2.23966e-05
277.6	5.47509e-05	4.59757e-05	3.03979e-05	1.24141e-05	2.64301e-05	2.23439e-05
277.8	5.34851e-05	4.58633e-05	3.06267e-05	1.2284e-05	2.62604e-05	2.23182e-05
278	5.20841e-05	4.55972e-05	3.0844e-05	1.21316e-05	2.60744e-05	2.22899e-05
278.2	5.08256e-05	4.51922e-05	3.10217e-05	1.19795e-05	2.59938e-05	2.21644e-05
278.4	4.99529e-05	4.46574e-05	3.11708e-05	1.18469e-05	2.58819e-05	2.18516e-05
278.6	4.95986e-05	4.40195e-05	3.13138e-05	1.17487e-05	2.56256e-05	2.1367e-05
278.8	4.96944e-05	4.33585e-05	3.14553e-05	1.1687e-05	2.53416e-05	2.08134e-05
279	4.99594e-05	4.28174e-05	3.15765e-05	1.16431e-05	2.5097e-05	2.02808e-05
279.2	5.00119e-05	4.25563e-05	3.16523e-05	1.15826e-05	2.46193e-05	1.98649e-05
279.4	4.95529e-05	4.26636e-05	3.16695e-05	1.1474e-05	2.35188e-05	1.97851e-05
279.6	4.85167e-05	4.30881e-05	3.16313e-05	1.13141e-05	2.17381e-05	2.03256e-05
279.8	4.71029e-05	4.36518e-05	3.15477e-05	1.11399e-05	1.96783e-05	2.15311e-05
280	4.56769e-05	4.41453e-05	3.14228e-05	1.10177e-05	1.79818e-05	2.30029e-05
280.2	4.46168e-05	4.44377e-05	3.12531e-05	1.10076e-05	1.72596e-05	2.41104e-05
280.4	4.42024e-05	4.45275e-05	3.10333e-05	1.11276e-05	1.78598e-05	2.44828e-05
280.6	4.45711e-05	4.45115e-05	3.07629e-05	1.13388e-05	1.96875e-05	2.4312e-05
280.8	4.56868e-05	4.45071e-05	3.04467e-05	1.15637e-05	2.2176e-05	2.41467e-05
281	4.73039e-05	4.45868e-05	3.00982e-05	1.17227e-05	2.44903e-05	2.43424e-05
281.2	4.89846e-05	4.47633e-05	2.97523e-05	1.17647e-05	2.59715e-05	2.47218e-05
281.4	5.02278e-05	4.50236e-05	2.94769e-05	1.16782e-05	2.65952e-05	2.48265e-05
281.6	5.06657e-05	4.53687e-05	2.93607e-05	1.14834e-05	2.69186e-05	2.4433e-05
281.8	5.02128e-05	4.58157e-05	2.94744e-05	1.1218e-05	2.73878e-05	2.36848e-05
282	4.90823e-05	4.63489e-05	2.9828e-05	1.09242e-05	2.78148e-05	2.2787e-05
282.2	4.76788e-05	4.68639e-05	3.03583e-05	1.06409e-05	2.77394e-05	2.18003e-05
282.4	4.64403e-05	4.71705e-05	3.09586e-05	1.03995e-05	2.71482e-05	2.07656e-05
282.6	4.57119e-05	4.7084e-05	3.15276e-05	1.02226e-05	2.65523e-05	1.98373e-05
282.8	4.56836e-05	4.6552e-05	3.2002e-05	1.01241e-05	2.64222e-05	1.91951e-05
283	4.63639e-05	4.57128e-05	3.23537e-05	1.01099e-05	2.67984e-05	1.89082e-05
283.2	4.75687e-05	4.4824e-05	3.25665e-05	1.0174e-05	2.74604e-05	1.89287e-05
283.4	4.89547e-05	4.41187e-05	3.26264e-05	1.02932e-05	2.82504e-05	1.91754e-05
283.6	5.01445e-05	4.37075e-05	3.25378e-05	1.04237e-05	2.91145e-05	1.96291e-05
283.8	5.09055e-05	4.35891e-05	3.23446e-05	1.05107e-05	2.99547e-05	2.03511e-05
284	5.12577e-05	4.37168e-05	3.21208e-05	1.05093e-05	3.05881e-05	2.1347e-05
284.2	5.14103e-05	4.40301e-05	3.19301e-05	1.04038e-05	3.08324e-05	2.24113e-05
284.4	5.15766e-05	4.44394e-05	3.17866e-05	1.0213e-05	3.05499e-05	2.32022e-05
284.6	5.18189e-05	4.48278e-05	3.16568e-05	9.97922e-06	2.96762e-05	2.34895e-05
284.8	5.20325e-05	4.51081e-05	3.15013e-05	9.75233e-06	2.83241e-05	2.32717e-05
285	5.2047e-05	4.52821e-05	3.13199e-05	9.57738e-06	2.68117e-05	2.27122e-05
285.2	5.17477e-05	4.54191e-05	3.11554e-05	9.48582e-06	2.54806e-05	2.20744e-05
285.4	5.11415e-05	4.55614e-05	3.1056e-05	9.48819e-06	2.45165e-05	2.16408e-05
285.6	5.03487e-05	4.56528e-05	3.10301e-05	9.57164e-06	2.39868e-05	2.14853e-05
285.8	4.95398e-05	4.55718e-05	3.10371e-05	9.70596e-06	2.39507e-05	2.1312e-05
286	4.88557e-05	4.52421e-05	3.10231e-05	9.85562e-06	2.44642e-05	2.07217e-05
286.2	4.83596e-05	4.47177e-05	3.09674e-05	9.99104e-06	2.55088e-05	1.97156e-05
286.4	4.80452e-05	4.41733e-05	3.08962e-05	1.0096e-05	2.6918e-05	1.87691e-05
286.6	4.78704e-05	4.38129e-05	3.08528e-05	1.01713e-05	2.83958e-05	1.83344e-05
286.8	4.77709e-05	4.37694e-05	3.08521e-05	1.02343e-05	2.9704e-05	1.84368e-05
287	4.76547e-05	4.40609e-05	3.08637e-05	1.03112e-05	3.08078e-05	1.8786e-05
287.2	4.74242e-05	4.46187e-05	3.08318e-05	1.04237e-05	3.17181e-05	1.90659e-05
287.4	4.70359e-05	4.53413e-05	3.07119e-05	1.05765e-05	3.2264e-05	1.90978e-05
287.6	4.65471e-05	4.61179e-05	3.04963e-05	1.07538e-05	3.22153e-05	1.89675e-05
287.8	4.61009e-05	4.68174e-05	3.02225e-05	1.09272e-05	3.16123e-05	1.90143e-05
288	4.58777e-05	4.72899e-05	2.99645e-05	1.10696e-05	3.08036e-05	1.94969e-05
288.2	4.60641e-05	4.74264e-05	2.98064e-05	1.11684e-05	3.01376e-05	2.02782e-05
288.4	4.68356e-05	4.72394e-05	2.97982e-05	1.12296e-05	2.97095e-05	2.09782e-05
288.6	4.82962e-05	4.68847e-05	2.99229e-05	1.12711e-05	2.93749e-05	2.13789e-05
288.8	5.03605e-05	4.65834e-05	3.01088e-05	1.13115e-05	2.89189e-05	2.15403e-05
289	5.26724e-05	4.64962e-05	3.02885e-05	1.13594e-05	2.82636e-05	2.15867e-05
289.2	5.46762e-05	4.66425e-05	3.04516e-05	1.14113e-05	2.76065e-05	2.15799e-05
289.4	5.58496e-05	4.69059e-05	3.06397e-05	1.14573e-05	2.73336e-05	2.16316e-05
289.6	5.59575e-05	4.71035e-05	3.08891e-05	1.14909e-05	2.77449e-05	2.19286e-05
289.8	5.5147e-05	4.70718e-05	3.11767e-05	1.15169e-05	2.88482e-05	2.24946e-05
290	5.38179e-05	4.67381e-05	3.14217e-05	1.15488e-05	3.03712e-05	2.30485e-05
290.2	5.23667e-05	4.61537e-05	3.15381e-05	1.15968e-05	3.19038e-05	2.32246e-05
290.4	5.09769e-05	4.54687e-05	3.14886e-05	1.16509e-05	3.30643e-05	2.28514e-05
290.6	4.95787e-05	4.48562e-05	3.13015e-05	1.16748e-05	3.36466e-05	2.20011e-05
290.8	4.79743e-05	4.44283e-05	3.10463e-05	1.16186e-05	3.36896e-05	2.09528e-05
291	4.60267e-05	4.41966e-05	3.07955e-05	1.14478e-05	3.33733e-05	2.01856e-05
291.2	4.38024e-05	4.40929e-05	3.05951e-05	1.11689e-05	3.28049e-05	2.01918e-05
291.4	4.1612e-05	4.40237e-05	3.0454e-05	1.08323e-05	3.19516e-05	2.10679e-05
291.6	3.99335e-05	4.39263e-05	3.03504e-05	1.0506e-05	3.08212e-05	2.23237e-05
291.8	3.92262e-05	4.38045e-05	3.02496e-05	1.02397e-05	2.96273e-05	2.32557e-05
292	3.96995e-05	4.37283e-05	3.0126e-05	1.00452e-05	2.8688e-05	2.35057e-05
292.2	4.11751e-05	4.37945e-05	2.99795e-05	9.90546e-06	2.81458e-05	2.31791e-05
292.4	4.31667e-05	4.40625e-05	2.98398e-05	9.79922e-06	2.7801e-05	2.25601e-05
292.6	4.51472e-05	4.45093e-05	2.9757e-05	9.71928e-06	2.72987e-05	2.19076e-05
292.8	4.6802e-05	4.50366e-05	2.97803e-05	9.67185e-06	2.65819e-05	2.14213e-05
293	4.80849e-05	4.55236e-05	2.99263e-05	9.66418e-06	2.60696e-05	2.11647e-05
293.2	4.90823e-05	4.58837e-05	3.01515e-05	9.69409e-06	2.61919e-05	2.10015e-05
293.4	4.9853e-05	4.60832e-05	3.03513e-05	9.74814e-06	2.68013e-05	2.07354e-05
293.6	5.03802e-05	4.61223e-05	3.04023e-05	9.80658e-06	2.72807e-05	2.03406e-05
293.8	5.06288e-05	4.60077e-05	3.02346e-05	9.85219e-06	2.72369e-05	1.99998e-05
294	5.06124e-05	4.57488e-05	2.9883e-05	9.87975e-06	2.69011e-05	1.99284e-05
294.2	5.03987e-05	4.53776e-05	2.94706e-05	9.9002e-06	2.68273e-05	2.02121e-05
294.4	5.00606e-05	4.49617e-05	2.91315e-05	9.93348e-06	2.73315e-05	2.07916e-05
294.6	4.96301e-05	4.45879e-05	2.89337e-05	9.99283e-06	2.82327e-05	2.15119e-05
294.8	4.91122e-05	4.43237e-05	2.88595e-05	1.00735e-05	2.90407e-05	2.21495e-05
295	4.8551e-05	4.41895e-05	2.88438e-05	1.01571e-05	2.93654e-05	2.24776e-05
295.2	4.80766e-05	4.41667e-05	2.88286e-05	1.0227e-05	2.91578e-05	2.2419e-05
295.4	4.78661e-05	4.42283e-05	2.87928e-05	1.02799e-05	2.85564e-05	2.21108e-05
295.6	4.80337e-05	4.43528e-05	2.87499e-05	1.03214e-05	2.76065e-05	2.17342e-05
295.8	4.85372e-05	4.45052e-05	2.87275e-05	1.03547e-05	2.63094e-05	2.13456e-05
296	4.91753e-05	4.46134e-05	2.87477e-05	1.03749e-05	2.49465e-05	2.098e-05
296.2	4.96762e-05	4.45879e-05	2.8819e-05	1.03759e-05	2.41303e-05	2.0823e-05
296.4	4.98209e-05	4.43812e-05	2.89388e-05	1.03596e-05	2.43567e-05	2.10968e-05
296.6	4.95356e-05	4.40304e-05	2.9102e-05	1.0338e-05	2.55578e-05	2.17742e-05
296.8	4.89144e-05	4.36343e-05	2.93069e-05	1.03225e-05	2.7224e-05	2.25341e-05
297	4.81637e-05	4.32908e-05	2.95512e-05	1.0314e-05	2.89106e-05	2.3048e-05
297.2	4.75027e-05	4.3058e-05	2.98199e-05	1.0301e-05	3.04546e-05	2.326e-05
297.4	4.70777e-05	4.29638e-05	3.00757e-05	1.02691e-05	3.17333e-05	2.33693e-05
297.6	4.69295e-05	4.30241e-05	3.02636e-05	1.02149e-05	3.24636e-05	2.3592e-05
297.8	4.70024e-05	4.32309e-05	3.03295e-05	1.01524e-05	3.2392e-05	2.39142e-05
298	4.71653e-05	4.35318e-05	3.02403e-05	1.01062e-05	3.16046e-05	2.39895e-05
298.2	4.72397e-05	4.38387e-05	2.99937e-05	1.00935e-05	3.05288e-05	2.33761e-05
298.4	4.70552e-05	4.40724e-05	2.96187e-05	1.0108e-05	2.95741e-05	2.20585e-05
298.6	4.6532e-05	4.41962e-05	2.91719e-05	1.01184e-05	2.87428e-05	2.06459e-05
298.8	4.57455e-05	4.42081e-05	2.8731e-05	1.00847e-05	2.7622e-05	1.98564e-05
299	4.49141e-05	4.411e-05	2.83791e-05	9.98001e-06	2.58944e-05	1.9869e-05
299.2	4.43001e-05	4.38945e-05	2.81803e-05	9.80307e-06	2.39497e-05	2.02847e-05
299.4	4.40742e-05	4.3562e-05	2.81582e-05	9.57579e-06	2.28435e-05	2.05777e-05
299.6	4.42353e-05	4.31422e-05	2.82923e-05	9.33496e-06	2.34448e-05	2.05072e-05
299.8	4.4635e-05	4.26891e-05	2.85345e-05	9.12341e-06	2.56206e-05	2.02711e-05
300	4.50848e-05	4.22614e-05	2.88295e-05	8.97927e-06	2.83273e-05	2.0352e-05
300.2	4.54602e-05	4.19105e-05	2.91289e-05	8.92201e-06	3.03987e-05	2.10938e-05
300.4	4.57385e-05	4.16826e-05	2.93946e-05	8.94314e-06	3.11697e-05	2.2347e-05
300.6	4.59698e-05	4.16165e-05	2.96035e-05	9.0114e-06	3.05999e-05	2.35313e-05
300.8	4.6228e-05	4.17248e-05	2.97528e-05	9.09051e-06	2.91698e-05	2.4051e-05
301	4.65751e-05	4.19737e-05	2.98605e-05	9.15631e-06	2.76548e-05	2.3723e-05
301.2	4.70414e-05	4.22805e-05	2.99526e-05	9.20286e-06	2.66917e-05	2.28901e-05
301.4	4.76144e-05	4.2533e-05	3.00443e-05	9.23874e-06	2.64035e-05	2.21016e-05
301.6	4.82441e-05	4.2618e-05	3.01254e-05	9.28105e-06	2.64881e-05	2.16517e-05
301.8	4.88596e-05	4.24466e-05	3.01618e-05	9.34931e-06	2.66442e-05	2.147e-05
302	4.93723e-05	4.19763e-05	3.01111e-05	9.45624e-06	2.68253e-05	2.14217e-05
302.2	4.96581e-05	4.12365e-05	2.99481e-05	9.59617e-06	2.70956e-05	2.15189e-05
302.4	4.95637e-05	4.03466e-05	2.96877e-05	9.73867e-06	2.73201e-05	2.17209e-05
302.6	4.8994e-05	3.9505e-05	2.939e-05	9.83389e-06	2.71062e-05	2.1721e-05
302.8	4.804e-05	3.89317e-05	2.91389e-05	9.82822e-06	2.62063e-05	2.12294e-05
303	4.702e-05	3.87866e-05	2.90029e-05	9.6836e-06	2.50007e-05	2.04221e-05
303.2	4.63461e-05	3.91088e-05	2.90048e-05	9.39532e-06	2.43413e-05	1.9789e-05
303.4	4.62881e-05	3.98151e-05	2.91217e-05	9.00434e-06	2.47114e-05	1.95068e-05
303.6	4.68072e-05	4.0753e-05	2.93079e-05	8.59538e-06	2.56532e-05	1.92805e-05
303.8	4.75781e-05	4.17778e-05	2.95194e-05	8.27239e-06	2.61927e-05	1.88646e-05
304	4.81811e-05	4.28053e-05	2.97247e-05	8.11646e-06	2.57531e-05	1.84302e-05
304.2	4.83455e-05	4.38013e-05	2.9907e-05	8.14913e-06	2.45489e-05	1.83179e-05
304.4	4.80968e-05	4.47129e-05	3.00617e-05	8.32572e-06	2.32012e-05	1.86688e-05
304.6	4.77092e-05	4.54078e-05	3.01867e-05	8.56264e-06	2.21509e-05	1.93697e-05
304.8	4.74914e-05	4.56973e-05	3.02683e-05	8.77789e-06	2.14857e-05	2.01278e-05
305	4.75729e-05	4.54529e-05	3.02781e-05	8.91871e-06	2.11966e-05	2.0512e-05
305.2	4.78611e-05	4.47271e-05	3.01936e-05	8.96713e-06	2.13573e-05	2.01611e-05
305.4	4.81756e-05	4.37704e-05	3.00256e-05	8.93348e-06	2.1912e-05	1.91442e-05
305.6	4.83998e-05	4.29144e-05	2.98197e-05	8.84963e-06	2.24329e-05	1.8018e-05
305.8	4.85106e-05	4.23998e-05	2.96277e-05	8.76182e-06	2.23892e-05	1.73907e-05
306	4.851e-05	4.22719e-05	2.94728e-05	8.71472e-06	2.1768e-05	1.74605e-05
306.2	4.83877e-05	4.24087e-05	2.93411e-05	8.72759e-06	2.12648e-05	1.80001e-05
306.4	4.81705e-05	4.264e-05	2.92026e-05	8.77866e-06	2.17074e-05	1.86371e-05
306.6	4.798e-05	4.28547e-05	2.90429e-05	8.81501e-06	2.32985e-05	1.90525e-05
306.8	4.79952e-05	4.30213e-05	2.8881e-05	8.78597e-06	2.53981e-05	1.90563e-05
307	4.83314e-05	4.31395e-05	2.87616e-05	8.67648e-06	2.69619e-05	1.86533e-05
307.2	4.89472e-05	4.31925e-05	2.87249e-05	8.5145e-06	2.72627e-05	1.80452e-05
307.4	4.9662e-05	4.31472e-05	2.87755e-05	8.34899e-06	2.63805e-05	1.74994e-05
307.6	5.02561e-05	4.29877e-05	2.88698e-05	8.21985e-06	2.50652e-05	1.71641e-05
307.8	5.05735e-05	4.27434e-05	2.89321e-05	8.14396e-06	2.41019e-05	1.69862e-05
308	5.05793e-05	4.24911e-05	2.88909e-05	8.12092e-06	2.38246e-05	1.6862e-05
308.2	5.0366e-05	4.23305e-05	2.87186e-05	8.14431e-06	2.41894e-05	1.69309e-05
308.4	5.01088e-05	4.23371e-05	2.8453e-05	8.20664e-06	2.50934e-05	1.75912e-05
308.6	4.99798e-05	4.25107e-05	2.81853e-05	8.29982e-06	2.64309e-05	1.90363e-05
308.8	5.00628e-05	4.27542e-05	2.80133e-05	8.41761e-06	2.7905e-05	2.08458e-05
309	5.03194e-05	4.29116e-05	2.79894e-05	8.55951e-06	2.90466e-05	2.22611e-05
309.2	5.06189e-05	4.28501e-05	2.81025e-05	8.72932e-06	2.95882e-05	2.28768e-05
309.4	5.07993e-05	4.25368e-05	2.83013e-05	8.92625e-06	2.96875e-05	2.2879e-05
309.6	5.07214e-05	4.20635e-05	2.85295e-05	9.13505e-06	2.95541e-05	2.25985e-05
309.8	5.03061e-05	4.16052e-05	2.87431e-05	9.32535e-06	2.89943e-05	2.20869e-05
310	4.95551e-05	4.13352e-05	2.89098e-05	9.46483e-06	2.77189e-05	2.12879e-05
310.2	4.85566e-05	4.13422e-05	2.90108e-05	9.53789e-06	2.60645e-05	2.0432e-05
310.4	4.74773e-05	4.15911e-05	2.90489e-05	9.55402e-06	2.49507e-05	1.99851e-05
310.6	4.65398e-05	4.19485e-05	2.90529e-05	9.53574e-06	2.49748e-05	2.01665e-05
310.8	4.59811e-05	4.22561e-05	2.90666e-05	9.49562e-06	2.58298e-05	2.06462e-05
311	4.59808e-05	4.24116e-05	2.91282e-05	9.42401e-06	2.67326e-05	2.08245e-05
311.2	4.6579e-05	4.24107e-05	2.92509e-05	9.29982e-06	2.72102e-05	2.04512e-05
311.4	4.76303e-05	4.23311e-05	2.94155e-05	9.1143e-06	2.73067e-05	1.99223e-05
311.6	4.88277e-05	4.22769e-05	2.95781e-05	8.88625e-06	2.71945e-05	1.98705e-05
311.8	4.97839e-05	4.23233e-05	2.96865e-05	8.65808e-06	2.68748e-05	2.04519e-05
312	5.01433e-05	4.24839e-05	2.96937e-05	8.47928e-06	2.62908e-05	2.11205e-05
312.2	4.9717e-05	4.27082e-05	2.95643e-05	8.38941e-06	2.55352e-05	2.11546e-05
312.4	4.86129e-05	4.29112e-05	2.92812e-05	8.40604e-06	2.4869e-05	2.03611e-05
312.6	4.72635e-05	4.30192e-05	2.8856e-05	8.51904e-06	2.46174e-05	1.92339e-05
312.8	4.62565e-05	4.30026e-05	2.83358e-05	8.6934e-06	2.50096e-05	1.84736e-05
313	4.60159e-05	4.28698e-05	2.77944e-05	8.88211e-06	2.5981e-05	1.84217e-05
313.2	4.65457e-05	4.26388e-05	2.73117e-05	9.04377e-06	2.71309e-05	1.89326e-05
313.4	4.74484e-05	4.23269e-05	2.69536e-05	9.15506e-06	2.80157e-05	1.96502e-05
313.6	4.82204e-05	4.19803e-05	2.67619e-05	9.21291e-06	2.85534e-05	2.03083e-05
313.8	4.85922e-05	4.17085e-05	2.67487e-05	9.22969e-06	2.90318e-05	2.08188e-05
314	4.86447e-05	4.16605e-05	2.68896e-05	9.22666e-06	2.96432e-05	2.11831e-05
314.2	4.86383e-05	4.19266e-05	2.71209e-05	9.22656e-06	3.01892e-05	2.13624e-05
314.4	4.87407e-05	4.2435e-05	2.73514e-05	9.245e-06	3.03963e-05	2.12291e-05
314.6	4.8896e-05	4.29489e-05	2.74939e-05	9.28398e-06	3.02873e-05	2.06824e-05
314.8	4.89104e-05	4.31936e-05	2.75045e-05	9.3326e-06	2.9977e-05	1.98538e-05
315	4.86362e-05	4.30296e-05	2.74035e-05	9.3744e-06	2.93577e-05	1.91078e-05
315.2	4.80816e-05	4.25397e-05	2.72678e-05	9.39541e-06	2.83779e-05	1.86957e-05
315.4	4.7384e-05	4.1972e-05	2.7202e-05	9.38793e-06	2.74589e-05	1.84554e-05
315.6	4.67085e-05	4.15865e-05	2.73056e-05	9.34948e-06	2.72169e-05	1.80166e-05
315.8	4.61726e-05	4.15107e-05	2.76366e-05	9.2787e-06	2.77963e-05	1.72833e-05
316	4.58348e-05	4.16867e-05	2.817e-05	9.1712e-06	2.87049e-05	1.65626e-05
316.2	4.57101e-05	4.19267e-05	2.87781e-05	9.01907e-06	2.92595e-05	1.62161e-05
316.4	4.57688e-05	4.20336e-05	2.92677e-05	8.81631e-06	2.90962e-05	1.62857e-05
316.6	4.59292e-05	4.19096e-05	2.94764e-05	8.56643e-06	2.83614e-05	1.64859e-05
316.8	4.60848e-05	4.15961e-05	2.93619e-05	8.28434e-06	2.75028e-05	1.65398e-05
317	4.61739e-05	4.12361e-05	2.90128e-05	7.98923e-06	2.68897e-05	1.64791e-05
317.2	4.62326e-05	4.09957e-05	2.85729e-05	7.69606e-06	2.66544e-05	1.6548e-05
317.4	4.63716e-05	4.0989e-05	2.81521e-05	7.41676e-06	2.67976e-05	1.68348e-05
317.6	4.66884e-05	4.12353e-05	2.77936e-05	7.17155e-06	2.72632e-05	1.71272e-05
317.8	4.71919e-05	4.16573e-05	2.75065e-05	6.99654e-06	2.7945e-05	1.71663e-05
318	4.77941e-05	4.21152e-05	2.7313e-05	6.93455e-06	2.8751e-05	1.69685e-05
318.2	4.83424e-05	4.24662e-05	2.7252e-05	7.01252e-06	2.95758e-05	1.68681e-05
318.4	4.86443e-05	4.26271e-05	2.73374e-05	7.22238e-06	3.00892e-05	1.72251e-05
318.6	4.84919e-05	4.26096e-05	2.75159e-05	7.51857e-06	2.9721e-05	1.80146e-05
318.8	4.77428e-05	4.24993e-05	2.7681e-05	7.83121e-06	2.81267e-05	1.87262e-05
319	4.64546e-05	4.23832e-05	2.77426e-05	8.08532e-06	2.56902e-05	1.88129e-05
319.2	4.49689e-05	4.22797e-05	2.76946e-05	8.21907e-06	2.34128e-05	1.82741e-05
319.4	4.38214e-05	4.21317e-05	2.76129e-05	8.19876e-06	2.22333e-05	1.76969e-05
319.6	4.34785e-05	4.18719e-05	2.75889e-05	8.02865e-06	2.24218e-05	1.77215e-05
319.8	4.40604e-05	4.15047e-05	2.76645e-05	7.75122e-06	2.35347e-05	1.85374e-05
320	4.52522e-05	4.11288e-05	2.78243e-05	7.43455e-06	2.48517e-05	1.98164e-05
320.2	4.64855e-05	4.08821e-05	2.8034e-05	7.15036e-06	2.58116e-05	2.09724e-05
320.4	4.72803e-05	4.08585e-05	2.8266e-05	6.95283e-06	2.61344e-05	2.15152e-05
320.6	4.7511e-05	4.10569e-05	2.84881e-05	6.86752e-06	2.58208e-05	2.13465e-05
320.8	4.74085e-05	4.13921e-05	2.86357e-05	6.89101e-06	2.52156e-05	2.07901e-05
321	4.73169e-05	4.17478e-05	2.86152e-05	6.99486e-06	2.48529e-05	2.03051e-05
321.2	4.7419e-05	4.2035e-05	2.83476e-05	7.13069e-06	2.49564e-05	2.01683e-05
321.4	4.76534e-05	4.22238e-05	2.7828e-05	7.24176e-06	2.51707e-05	2.0405e-05
321.6	4.78406e-05	4.23382e-05	2.71534e-05	7.28637e-06	2.50057e-05	2.09153e-05
321.8	4.78416e-05	4.24253e-05	2.64921e-05	7.26431e-06	2.45006e-05	2.16047e-05
322	4.759e-05	4.25215e-05	2.60079e-05	7.22353e-06	2.42575e-05	2.23862e-05
322.2	4.70312e-05	4.2639e-05	2.5783e-05	7.23311e-06	2.47885e-05	2.30357e-05
322.4	4.61245e-05	4.27709e-05	2.57897e-05	7.33837e-06	2.59341e-05	2.3137e-05
322.6	4.4953e-05	4.29018e-05	2.59241e-05	7.53329e-06	2.69747e-05	2.23711e-05
322.8	4.38053e-05	4.30097e-05	2.60776e-05	7.77053e-06	2.72906e-05	2.08878e-05
323	4.30731e-05	4.30692e-05	2.61963e-05	7.99467e-06	2.69016e-05	1.92555e-05
323.2	4.30121e-05	4.30653e-05	2.62945e-05	8.1686e-06	2.63881e-05	1.80369e-05
323.4	4.35819e-05	4.30144e-05	2.64196e-05	8.27807e-06	2.63031e-05	1.74739e-05
323.6	4.45225e-05	4.2968e-05	2.65993e-05	8.32252e-06	2.6655e-05	1.74607e-05
323.8	4.55836e-05	4.29815e-05	2.68085e-05	8.30704e-06	2.69476e-05	1.7656e-05
324	4.66826e-05	4.30644e-05	2.69755e-05	8.24103e-06	2.67072e-05	1.76697e-05
324.2	4.78608e-05	4.31592e-05	2.70225e-05	8.13956e-06	2.59637e-05	1.73091e-05
324.4	4.91151e-05	4.31774e-05	2.69165e-05	8.02211e-06	2.52498e-05	1.67208e-05
324.6	5.02823e-05	4.30654e-05	2.66974e-05	7.907e-06	2.5181e-05	1.62885e-05
324.8	5.10774e-05	4.28303e-05	2.64605e-05	7.80562e-06	2.60294e-05	1.63806e-05
325	5.12509e-05	4.24993e-05	2.63021e-05	7.72287e-06	2.76103e-05	1.71687e-05
325.2	5.07549e-05	4.20702e-05	2.62693e-05	7.6649e-06	2.94169e-05	1.85913e-05
325.4	4.98083e-05	4.15292e-05	2.6353e-05	7.64586e-06	3.07714e-05	2.03593e-05
325.6	4.88163e-05	4.09305e-05	2.65215e-05	7.68396e-06	3.10195e-05	2.19966e-05
325.8	4.81823e-05	4.04367e-05	2.67524e-05	7.78683e-06	2.99119e-05	2.30513e-05
326	4.81258e-05	4.02332e-05	2.70292e-05	7.93942e-06	2.78939e-05	2.33695e-05
326.2	4.86242e-05	4.03649e-05	2.73134e-05	8.10799e-06	2.58331e-05	2.30913e-05
326.4	4.94926e-05	4.06509e-05	2.75333e-05	8.25914e-06	2.43791e-05	2.23801e-05
326.6	5.05005e-05	4.07894e-05	2.76158e-05	8.37807e-06	2.36628e-05	2.12844e-05
326.8	5.141e-05	4.05878e-05	2.75378e-05	8.47059e-06	2.35047e-05	1.98998e-05
327	5.19588e-05	4.01196e-05	2.73485e-05	8.54893e-06	2.36838e-05	1.85489e-05
327.2	5.19064e-05	3.96641e-05	2.71337e-05	8.61508e-06	2.40366e-05	1.76844e-05
327.4	5.11815e-05	3.94867e-05	2.69475e-05	8.65559e-06	2.44808e-05	1.75344e-05
327.6	5.00009e-05	3.96582e-05	2.67779e-05	8.65009e-06	2.49621e-05	1.78336e-05
327.8	4.87999e-05	4.00522e-05	2.65808e-05	8.58526e-06	2.53558e-05	1.79986e-05
328	4.79924e-05	4.04884e-05	2.63488e-05	8.46402e-06	2.55233e-05	1.76529e-05
328.2	4.77436e-05	4.08702e-05	2.61424e-05	8.30504e-06	2.54933e-05	1.69299e-05
328.4	4.79245e-05	4.12115e-05	2.60452e-05	8.13442e-06	2.54885e-05	1.62496e-05
328.6	4.82513e-05	4.15673e-05	2.60921e-05	7.97622e-06	2.57608e-05	1.59433e-05
328.8	4.84851e-05	4.19556e-05	2.62403e-05	7.84739e-06	2.63994e-05	1.61378e-05
329	4.85593e-05	4.23305e-05	2.64069e-05	7.75674e-06	2.7179e-05	1.67974e-05
329.2	4.85681e-05	4.26077e-05	2.65296e-05	7.70478e-06	2.76053e-05	1.77314e-05
329.4	4.8641e-05	4.27036e-05	2.65927e-05	7.68419e-06	2.73111e-05	1.86568e-05
329.6	4.87979e-05	4.25657e-05	2.66119e-05	7.68379e-06	2.64348e-05	1.93458e-05
329.8	4.89128e-05	4.21927e-05	2.66062e-05	7.69556e-06	2.54457e-05	1.96689e-05
330	4.88244e-05	4.16457e-05	2.65881e-05	7.7173e-06	2.46144e-05	1.95399e-05
330.2	4.84921e-05	4.10425e-05	2.65719e-05	7.74683e-06	2.38221e-05	1.8982e-05
330.4	4.80368e-05	4.0524e-05	2.65797e-05	7.77399e-06	2.28877e-05	1.82783e-05
330.6	4.7632e-05	4.02083e-05	2.66334e-05	7.78243e-06	2.19329e-05	1.78962e-05
330.8	4.73862e-05	4.01572e-05	2.67386e-05	7.76252e-06	2.13429e-05	1.81143e-05
331	4.7353e-05	4.03735e-05	2.68775e-05	7.7236e-06	2.13993e-05	1.87223e-05
331.2	4.76236e-05	4.08171e-05	2.70189e-05	7.69256e-06	2.20406e-05	1.91701e-05
331.4	4.83311e-05	4.14181e-05	2.71365e-05	7.69973e-06	2.30132e-05	1.90332e-05
331.6	4.95137e-05	4.20746e-05	2.72144e-05	7.76412e-06	2.41321e-05	1.83141e-05
331.8	5.09856e-05	4.26485e-05	2.72423e-05	7.88667e-06	2.52635e-05	1.73684e-05
332	5.23744e-05	4.29851e-05	2.72162e-05	8.05045e-06	2.61612e-05	1.66957e-05
332.2	5.32984e-05	4.29643e-05	2.71511e-05	8.22359e-06	2.65678e-05	1.67699e-05
332.4	5.3519e-05	4.25565e-05	2.70897e-05	8.36637e-06	2.65162e-05	1.77627e-05
332.6	5.29761e-05	4.1838e-05	2.70888e-05	8.44543e-06	2.634e-05	1.92202e-05
332.8	5.1759e-05	4.09518e-05	2.71905e-05	8.45118e-06	2.62962e-05	2.01986e-05
333	5.00894e-05	4.00457e-05	2.73955e-05	8.40574e-06	2.62779e-05	2.00191e-05
333.2	4.83055e-05	3.92366e-05	2.76561e-05	8.35251e-06	2.59592e-05	1.89152e-05
333.4	4.67911e-05	3.86223e-05	2.78941e-05	8.33163e-06	2.51713e-05	1.78341e-05
333.6	4.58447e-05	3.83055e-05	2.80376e-05	8.35727e-06	2.41266e-05	1.76034e-05
333.8	4.55579e-05	3.83815e-05	2.80581e-05	8.4108e-06	2.33292e-05	1.82927e-05
334	4.57854e-05	3.88781e-05	2.79829e-05	8.45245e-06	2.3265e-05	1.92771e-05
334.2	4.62376e-05	3.96964e-05	2.78711e-05	8.4432e-06	2.41018e-05	1.98252e-05
334.4	4.6652e-05	4.06121e-05	2.77737e-05	8.36541e-06	2.55697e-05	1.96703e-05
334.6	4.69378e-05	4.13496e-05	2.77106e-05	8.2326e-06	2.70681e-05	1.91288e-05
334.8	4.71988e-05	4.16908e-05	2.76777e-05	8.08373e-06	2.79871e-05	1.87253e-05
335	4.76161e-05	4.15659e-05	2.76688e-05	7.96419e-06	2.80965e-05	1.86979e-05
335.2	4.82706e-05	4.1087e-05	2.76838e-05	7.90376e-06	2.76585e-05	1.88635e-05
335.4	4.90292e-05	4.0498e-05	2.77188e-05	7.90411e-06	2.71172e-05	1.89192e-05
335.6	4.95833e-05	4.00534e-05	2.77524e-05	7.94276e-06	2.67135e-05	1.87602e-05
335.8	4.96259e-05	3.98894e-05	2.77524e-05	7.98939e-06	2.64422e-05	1.84652e-05
336	4.90506e-05	3.99749e-05	2.77011e-05	8.02305e-06	2.62877e-05	1.80846e-05
336.2	4.80288e-05	4.0176e-05	2.76191e-05	8.03926e-06	2.63502e-05	1.75517e-05
336.4	4.69119e-05	4.03729e-05	2.75575e-05	8.04431e-06	2.66751e-05	1.68122e-05
336.6	4.60345e-05	4.05241e-05	2.75562e-05	8.04425e-06	2.69978e-05	1.59826e-05
336.8	4.55603e-05	4.06353e-05	2.7598e-05	8.03909e-06	2.6796e-05	1.52996e-05
337	4.54656e-05	4.06892e-05	2.76011e-05	8.02564e-06	2.57586e-05	1.49242e-05
337.2	4.56473e-05	4.06333e-05	2.74648e-05	8.00224e-06	2.42234e-05	1.49192e-05
337.4	4.60547e-05	4.04427e-05	2.71386e-05	7.9674e-06	2.29865e-05	1.53744e-05
337.6	4.67318e-05	4.01878e-05	2.66617e-05	7.91403e-06	2.2566e-05	1.63028e-05
337.8	4.774e-05	4.00268e-05	2.61478e-05	7.83078e-06	2.27593e-05	1.73877e-05
338	4.90419e-05	4.01174e-05	2.57305e-05	7.71559e-06	2.29999e-05	1.81001e-05
338.2	5.04632e-05	4.05132e-05	2.55094e-05	7.59049e-06	2.29733e-05	1.81751e-05
338.4	5.17658e-05	4.11089e-05	2.55225e-05	7.49905e-06	2.27326e-05	1.78321e-05
338.6	5.27505e-05	4.16683e-05	2.5747e-05	7.4826e-06	2.23909e-05	1.7498e-05
338.8	5.32931e-05	4.19323e-05	2.61162e-05	7.55345e-06	2.19646e-05	1.74208e-05
339	5.33039e-05	4.17681e-05	2.65406e-05	7.68774e-06	2.15294e-05	1.7516e-05
339.2	5.26971e-05	4.12718e-05	2.69282e-05	7.84135e-06	2.13383e-05	1.74796e-05
339.4	5.14361e-05	4.07374e-05	2.72103e-05	7.97229e-06	2.1598e-05	1.7088e-05
339.6	4.96192e-05	4.04913e-05	2.73688e-05	8.05268e-06	2.21479e-05	1.64465e-05
339.8	4.7505e-05	4.06999e-05	2.74504e-05	8.06865e-06	2.25949e-05	1.58978e-05
340	4.54298e-05	4.12839e-05	2.75477e-05	8.01658e-06	2.28559e-05	1.57127e-05
340.2	4.36755e-05	4.1979e-05	2.77475e-05	7.90139e-06	2.33309e-05	1.59496e-05
340.4	4.23927e-05	4.24795e-05	2.80738e-05	7.73595e-06	2.43858e-05	1.65e-05
340.6	4.16103e-05	4.25763e-05	2.84643e-05	7.53944e-06	2.58197e-05	1.70842e-05
340.8	4.12868e-05	4.22406e-05	2.87981e-05	7.33345e-06	2.69195e-05	1.73039e-05
341	4.13409e-05	4.16348e-05	2.89569e-05	7.13461e-06	2.69251e-05	1.6956e-05
341.2	4.16534e-05	4.10355e-05	2.88799e-05	6.9455e-06	2.55111e-05	1.63071e-05
341.4	4.20725e-05	4.06903e-05	2.85818e-05	6.75139e-06	2.30566e-05	1.58826e-05
341.6	4.24493e-05	4.06863e-05	2.81336e-05	6.531e-06	2.04841e-05	1.59647e-05
341.8	4.26964e-05	4.09206e-05	2.76316e-05	6.27784e-06	1.86745e-05	1.6424e-05
342	4.2823e-05	4.11914e-05	2.71721e-05	6.01537e-06	1.7954e-05	1.70238e-05
342.2	4.28956e-05	4.13338e-05	2.68313e-05	5.79115e-06	1.80716e-05	1.77194e-05
342.4	4.29362e-05	4.13044e-05	2.66473e-05	5.65244e-06	1.85326e-05	1.85991e-05
342.6	4.28589e-05	4.11754e-05	2.66135e-05	5.62133e-06	1.89642e-05	1.96388e-05
342.8	4.25368e-05	4.10643e-05	2.66908e-05	5.68594e-06	1.93418e-05	2.06252e-05
343	4.19591e-05	4.1054e-05	2.68311e-05	5.81045e-06	1.99554e-05	2.12954e-05
343.2	4.1317e-05	4.11446e-05	2.69895e-05	5.95383e-06	2.11124e-05	2.14628e-05
343.4	4.0906e-05	4.126e-05	2.71261e-05	6.08498e-06	2.28063e-05	2.10606e-05
343.6	4.09179e-05	4.12998e-05	2.72117e-05	6.18855e-06	2.45779e-05	2.02442e-05
343.8	4.13163e-05	4.12083e-05	2.72473e-05	6.26374e-06	2.56805e-05	1.94529e-05
344	4.19035e-05	4.10167e-05	2.72721e-05	6.32143e-06	2.56176e-05	1.91505e-05
344.2	4.24863e-05	4.08276e-05	2.73364e-05	6.38143e-06	2.47136e-05	1.94142e-05
344.4	4.29693e-05	4.07468e-05	2.74587e-05	6.46606e-06	2.396e-05	1.98897e-05
344.6	4.33229e-05	4.0805e-05	2.7607e-05	6.58744e-06	2.40479e-05	2.01612e-05
344.8	4.35307e-05	4.0928e-05	2.77254e-05	6.73527e-06	2.47037e-05	2.00326e-05
345	4.36085e-05	4.09866e-05	2.77732e-05	6.87772e-06	2.51962e-05	1.94645e-05
345.2	4.36494e-05	4.08892e-05	2.77378e-05	6.98086e-06	2.5296e-05	1.84521e-05
345.4	4.37943e-05	4.06417e-05	2.76146e-05	7.03478e-06	2.54243e-05	1.7113e-05
345.6	4.41275e-05	4.03237e-05	2.73878e-05	7.06476e-06	2.59291e-05	1.58242e-05
345.8	4.46061e-05	4.00132e-05	2.70358e-05	7.11607e-06	2.65444e-05	1.50996e-05
346	4.50894e-05	3.97344e-05	2.65634e-05	7.22294e-06	2.67194e-05	1.5234e-05
346.2	4.54182e-05	3.9467e-05	2.60321e-05	7.38555e-06	2.63419e-05	1.60799e-05
346.4	4.5464e-05	3.91885e-05	2.55586e-05	7.57169e-06	2.58989e-05	1.72004e-05
346.6	4.51496e-05	3.88958e-05	2.52682e-05	7.73879e-06	2.58671e-05	1.82242e-05
346.8	4.44872e-05	3.85952e-05	2.52271e-05	7.85763e-06	2.61266e-05	1.90481e-05
347	4.36322e-05	3.8288e-05	2.54015e-05	7.92191e-06	2.6115e-05	1.97424e-05
347.2	4.28779e-05	3.79768e-05	2.56749e-05	7.94135e-06	2.54545e-05	2.03186e-05
347.4	4.25306e-05	3.7681e-05	2.59133e-05	7.9278e-06	2.42944e-05	2.06305e-05
347.6	4.27143e-05	3.74399e-05	2.60338e-05	7.88543e-06	2.31163e-05	2.05231e-05
347.8	4.32602e-05	3.72959e-05	2.60345e-05	7.81168e-06	2.23404e-05	2.00463e-05
348	4.38022e-05	3.72733e-05	2.59731e-05	7.70723e-06	2.20354e-05	1.94705e-05
348.2	4.40269e-05	3.73658e-05	2.59157e-05	7.58662e-06	2.18298e-05	1.9112e-05
348.4	4.38638e-05	3.7543e-05	2.58932e-05	7.47931e-06	2.11772e-05	1.91718e-05
348.6	4.34579e-05	3.77729e-05	2.5894e-05	7.41742e-06	1.99521e-05	1.96744e-05
348.8	4.29951e-05	3.80513e-05	2.58888e-05	7.41725e-06	1.87649e-05	2.04475e-05
349	4.25916e-05	3.84142e-05	2.58647e-05	7.46783e-06	1.84476e-05	2.11618e-05
349.2	4.23384e-05	3.89156e-05	2.58421e-05	7.535e-06	1.92143e-05	2.14856e-05
349.4	4.23787e-05	3.95742e-05	2.58668e-05	7.57843e-06	2.04973e-05	2.12598e-05
349.6	4.28708e-05	4.03203e-05	2.59823e-05	7.5705e-06	2.15392e-05	2.05597e-05
349.8	4.38599e-05	4.09908e-05	2.62019e-05	7.50704e-06	2.1921e-05	1.96186e-05
350	4.52084e-05	4.14007e-05	2.6504e-05	7.40614e-06	2.1567e-05	1.86655e-05
350.2	4.66581e-05	4.14605e-05	2.68532e-05	7.29848e-06	2.05565e-05	1.78084e-05
350.4	4.79489e-05	4.12477e-05	2.72183e-05	7.21426e-06	1.91195e-05	1.71038e-05
350.6	4.88888e-05	4.09595e-05	2.75625e-05	7.17135e-06	1.77074e-05	1.66913e-05
350.8	4.93615e-05	4.07677e-05	2.78217e-05	7.1678e-06	1.68322e-05	1.67445e-05
351	4.93206e-05	4.06903e-05	2.79123e-05	7.18253e-06	1.67339e-05	1.73043e-05
351.2	4.88062e-05	4.0579e-05	2.77823e-05	7.18617e-06	1.72894e-05	1.82375e-05
351.4	4.79652e-05	4.02293e-05	2.74612e-05	7.15779e-06	1.82912e-05	1.92808e-05
351.6	4.70445e-05	3.9527e-05	2.70557e-05	7.09696e-06	1.96703e-05	2.00699e-05
351.8	4.63261e-05	3.85345e-05	2.66863e-05	7.02195e-06	2.13257e-05	2.0295e-05
352	4.60027e-05	3.74732e-05	2.64216e-05	6.95475e-06	2.28701e-05	1.99903e-05
352.2	4.60596e-05	3.66235e-05	2.62625e-05	6.90412e-06	2.38124e-05	1.96086e-05
352.4	4.62708e-05	3.61977e-05	2.61775e-05	6.85978e-06	2.41069e-05	1.9675e-05
352.6	4.63516e-05	3.62517e-05	2.61452e-05	6.80184e-06	2.43546e-05	2.02992e-05
352.8	4.61593e-05	3.66751e-05	2.61694e-05	6.71662e-06	2.52093e-05	2.10146e-05
353	4.57716e-05	3.72593e-05	2.62623e-05	6.60588e-06	2.65965e-05	2.1148e-05
353.2	4.53887e-05	3.77937e-05	2.64195e-05	6.48475e-06	2.77433e-05	2.0424e-05
353.4	4.51709e-05	3.81378e-05	2.66075e-05	6.37443e-06	2.80079e-05	1.92192e-05
353.6	4.51644e-05	3.82426e-05	2.67697e-05	6.29667e-06	2.749e-05	1.82102e-05
353.8	4.53447e-05	3.81342e-05	2.68501e-05	6.26938e-06	2.67943e-05	1.78039e-05
354	4.56876e-05	3.78835e-05	2.68239e-05	6.29986e-06	2.63808e-05	1.79087e-05
354.2	4.61779e-05	3.7574e-05	2.67164e-05	6.3779e-06	2.62374e-05	1.8173e-05
354.4	4.67614e-05	3.72761e-05	2.65963e-05	6.47679e-06	2.60281e-05	1.83679e-05
354.6	4.7317e-05	3.70436e-05	2.65382e-05	6.56565e-06	2.53876e-05	1.85095e-05
354.8	4.76959e-05	3.694e-05	2.65719e-05	6.62473e-06	2.41373e-05	1.86307e-05
355	4.78022e-05	3.70556e-05	2.66561e-05	6.65147e-06	2.2441e-05	1.8575e-05
355.2	4.76542e-05	3.74707e-05	2.67004e-05	6.6536e-06	2.08376e-05	1.82037e-05
355.4	4.73868e-05	3.81667e-05	2.66201e-05	6.6384e-06	2.00134e-05	1.77698e-05
355.6	4.71939e-05	3.89674e-05	2.63811e-05	6.60899e-06	2.04226e-05	1.78157e-05
355.8	4.72272e-05	3.95871e-05	2.6004e-05	6.56741e-06	2.20327e-05	1.85768e-05
356	4.74983e-05	3.97711e-05	2.55369e-05	6.51697e-06	2.42545e-05	1.968e-05
356.2	4.78471e-05	3.94287e-05	2.50297e-05	6.46062e-06	2.60847e-05	2.05293e-05
356.4	4.80207e-05	3.86677e-05	2.45267e-05	6.40016e-06	2.66634e-05	2.07852e-05
356.6	4.78264e-05	3.77275e-05	2.4074e-05	6.33965e-06	2.59815e-05	2.041e-05
356.8	4.72581e-05	3.68718e-05	2.37272e-05	6.28809e-06	2.48615e-05	1.95641e-05
357	4.65109e-05	3.63078e-05	2.35435e-05	6.2559e-06	2.40486e-05	1.86467e-05
357.2	4.58779e-05	3.61507e-05	2.35569e-05	6.24764e-06	2.35268e-05	1.81847e-05
357.4	4.56023e-05	3.64146e-05	2.37503e-05	6.25881e-06	2.28876e-05	1.84348e-05
357.6	4.57708e-05	3.7017e-05	2.40476e-05	6.27916e-06	2.21085e-05	1.91753e-05
357.8	4.62919e-05	3.77962e-05	2.43361e-05	6.29772e-06	2.17033e-05	1.99939e-05
358	4.69531e-05	3.85567e-05	2.45129e-05	6.30536e-06	2.2171e-05	2.0651e-05
358.2	4.75189e-05	3.91344e-05	2.45311e-05	6.29657e-06	2.34584e-05	2.10298e-05
358.4	4.78282e-05	3.94518e-05	2.44201e-05	6.27346e-06	2.4985e-05	2.08337e-05
358.6	4.7858e-05	3.95297e-05	2.42639e-05	6.24926e-06	2.61149e-05	1.95938e-05
358.8	4.77286e-05	3.94469e-05	2.41487e-05	6.24389e-06	2.65494e-05	1.71693e-05
359	4.76463e-05	3.92804e-05	2.41167e-05	6.26945e-06	2.63201e-05	1.42267e-05
359.2	4.78065e-05	3.90706e-05	2.41633e-05	6.31505e-06	2.55699e-05	1.19984e-05
359.4	4.83035e-05	3.88276e-05	2.42729e-05	6.34586e-06	2.44699e-05	1.13599e-05
359.6	4.90852e-05	3.85567e-05	2.44469e-05	6.32159e-06	2.32961e-05	1.22017e-05
359.8	4.9965e-05	3.8271e-05	2.46923e-05	6.22296e-06	2.23968e-05	1.38149e-05
360	5.06844e-05	3.79887e-05	2.49836e-05	6.06732e-06	2.19569e-05	1.56785e-05
360.2	5.1e-05	3.77358e-05	2.52416e-05	5.90283e-06	2.18541e-05	1.76033e-05
360.4	5.07664e-05	3.75538e-05	2.53547e-05	5.78602e-06	2.18663e-05	1.93161e-05
360.6	4.99847e-05	3.74876e-05	2.52336e-05	5.75745e-06	2.19861e-05	2.03593e-05
360.8	4.88007e-05	3.75538e-05	2.48703e-05	5.82835e-06	2.24036e-05	2.04872e-05
361	4.74525e-05	3.77186e-05	2.43659e-05	5.98265e-06	2.32027e-05	1.99238e-05
361.2	4.61917e-05	3.79148e-05	2.39027e-05	6.18873e-06	2.42314e-05	1.91072e-05
361.4	4.52167e-05	3.80765e-05	2.36601e-05	6.41156e-06	2.52545e-05	1.83061e-05
361.6	4.46462e-05	3.81528e-05	2.37188e-05	6.62005e-06	2.60192e-05	1.75897e-05
361.8	4.4519e-05	3.81026e-05	2.40165e-05	6.79108e-06	2.61429e-05	1.70233e-05
362	4.47907e-05	3.79064e-05	2.43871e-05	6.91283e-06	2.52079e-05	1.66842e-05
362.2	4.53252e-05	3.76037e-05	2.46568e-05	6.98575e-06	2.31762e-05	1.65546e-05
362.4	4.59159e-05	3.73067e-05	2.4732e-05	7.01899e-06	2.06528e-05	1.65708e-05
362.6	4.63469e-05	3.71479e-05	2.46274e-05	7.02456e-06	1.85781e-05	1.67212e-05
362.8	4.64572e-05	3.71947e-05	2.44349e-05	7.01446e-06	1.75462e-05	1.69633e-05
363	4.61696e-05	3.74113e-05	2.42673e-05	7.00012e-06	1.74056e-05	1.71508e-05
363.2	4.54965e-05	3.77012e-05	2.42155e-05	6.98812e-06	1.7563e-05	1.72042e-05
363.4	4.4554e-05	3.79836e-05	2.43321e-05	6.97139e-06	1.76149e-05	1.72807e-05
363.6	4.35746e-05	3.82334e-05	2.46254e-05	6.92622e-06	1.75638e-05	1.75941e-05
363.8	4.28708e-05	3.84658e-05	2.50514e-05	6.82604e-06	1.75143e-05	1.8057e-05
364	4.27296e-05	3.86934e-05	2.55109e-05	6.66712e-06	1.74035e-05	1.82481e-05
364.2	4.32809e-05	3.88952e-05	2.5871e-05	6.48586e-06	1.70887e-05	1.78194e-05
364.4	4.44224e-05	3.9016e-05	2.60142e-05	6.34859e-06	1.65956e-05	1.68743e-05
364.6	4.58576e-05	3.9002e-05	2.5891e-05	6.31618e-06	1.6225e-05	1.58787e-05
364.8	4.72303e-05	3.88458e-05	2.55429e-05	6.40719e-06	1.63776e-05	1.52598e-05
365	4.82695e-05	3.86054e-05	2.5082e-05	6.58602e-06	1.72064e-05	1.51492e-05
365.2	4.88561e-05	3.83747e-05	2.46385e-05	6.78403e-06	1.8407e-05	1.54111e-05
365.4	4.90029e-05	3.82265e-05	2.43049e-05	6.93749e-06	1.93712e-05	1.57563e-05
365.6	4.88104e-05	3.81738e-05	2.41095e-05	7.01684e-06	1.9628e-05	1.58651e-05
365.8	4.84456e-05	3.81758e-05	2.40345e-05	7.03192e-06	1.92519e-05	1.56126e-05
366	4.81223e-05	3.81796e-05	2.40583e-05	7.0171e-06	1.88366e-05	1.52818e-05
366.2	4.80388e-05	3.81647e-05	2.41794e-05	7.00948e-06	1.89432e-05	1.54282e-05
366.4	4.82852e-05	3.81636e-05	2.44018e-05	7.03026e-06	1.95529e-05	1.63985e-05
366.6	4.87833e-05	3.8241e-05	2.47032e-05	7.07285e-06	2.01596e-05	1.79852e-05
366.8	4.93194e-05	3.84427e-05	2.5027e-05	7.10197e-06	2.0383e-05	1.95683e-05
367	4.96601e-05	3.87447e-05	2.53081e-05	7.0689e-06	2.03365e-05	2.05552e-05
367.2	4.96755e-05	3.90471e-05	2.55066e-05	6.94089e-06	2.03794e-05	2.07225e-05
367.4	4.93802e-05	3.9227e-05	2.56193e-05	6.72823e-06	2.07138e-05	2.02573e-05
367.6	4.88671e-05	3.92185e-05	2.56673e-05	6.48842e-06	2.12984e-05	1.9564e-05
367.8	4.82116e-05	3.90589e-05	2.56776e-05	6.30028e-06	2.19249e-05	1.90097e-05
368	4.74422e-05	3.88654e-05	2.56735e-05	6.22256e-06	2.22628e-05	1.87032e-05
368.2	4.65942e-05	3.87651e-05	2.567e-05	6.26247e-06	2.21012e-05	1.84262e-05
368.4	4.57667e-05	3.88357e-05	2.56712e-05	6.37323e-06	2.1696e-05	1.79095e-05
368.6	4.51133e-05	3.90848e-05	2.56697e-05	6.48125e-06	2.15888e-05	1.72469e-05
368.8	4.47722e-05	3.94599e-05	2.56563e-05	6.52537e-06	2.19107e-05	1.68581e-05
369	4.479e-05	3.98587e-05	2.5632e-05	6.48422e-06	2.215e-05	1.69878e-05
369.2	4.50875e-05	4.01464e-05	2.56069e-05	6.37784e-06	2.18405e-05	1.74668e-05
369.4	4.54929e-05	4.01975e-05	2.55767e-05	6.2489e-06	2.12807e-05	1.80194e-05
369.6	4.58446e-05	3.99591e-05	2.55033e-05	6.1397e-06	2.13002e-05	1.8564e-05
369.8	4.61138e-05	3.94909e-05	2.53303e-05	6.0771e-06	2.23765e-05	1.91103e-05
370	4.64412e-05	3.89389e-05	2.50304e-05	6.06759e-06	2.4173e-05	1.95452e-05
370.2	4.70206e-05	3.84567e-05	2.46387e-05	6.10001e-06	2.58406e-05	1.96802e-05
370.4	4.7899e-05	3.81315e-05	2.4235e-05	6.15396e-06	2.6534e-05	1.94658e-05
370.6	4.88715e-05	3.79641e-05	2.38926e-05	6.20976e-06	2.57985e-05	1.90462e-05
370.8	4.95838e-05	3.78984e-05	2.36465e-05	6.25437e-06	2.38757e-05	1.86067e-05
371	4.97647e-05	3.78662e-05	2.35047e-05	6.28092e-06	2.16929e-05	1.82769e-05
371.2	4.93907e-05	3.78244e-05	2.34791e-05	6.28571e-06	2.02772e-05	1.82088e-05
371.4	4.86642e-05	3.77798e-05	2.35955e-05	6.26793e-06	2.00464e-05	1.86143e-05
371.6	4.78683e-05	3.77883e-05	2.38671e-05	6.23216e-06	2.06917e-05	1.95617e-05
371.8	4.72364e-05	3.7914e-05	2.42544e-05	6.18934e-06	2.16357e-05	2.07239e-05
372	4.69004e-05	3.8167e-05	2.46471e-05	6.15272e-06	2.24237e-05	2.14986e-05
372.2	4.68828e-05	3.84735e-05	2.48973e-05	6.13e-06	2.276e-05	2.15382e-05
372.4	4.70993e-05	3.87113e-05	2.4897e-05	6.11589e-06	2.25154e-05	2.10847e-05
372.6	4.73828e-05	3.87851e-05	2.46506e-05	6.0904e-06	2.18845e-05	2.0632e-05
372.8	4.75471e-05	3.868e-05	2.42831e-05	6.02683e-06	2.13691e-05	2.03444e-05
373	4.74563e-05	3.84614e-05	2.39663e-05	5.90841e-06	2.14034e-05	1.99745e-05
373.2	4.70573e-05	3.82302e-05	2.38179e-05	5.7451e-06	2.19894e-05	1.92649e-05
373.4	4.63715e-05	3.80679e-05	2.38493e-05	5.57701e-06	2.27748e-05	1.8215e-05
373.6	4.54797e-05	3.79983e-05	2.39899e-05	5.45811e-06	2.34496e-05	1.6978e-05
373.8	4.45192e-05	3.79809e-05	2.41495e-05	5.42846e-06	2.39515e-05	1.56897e-05
374	4.36753e-05	3.79326e-05	2.42661e-05	5.4936e-06	2.42909e-05	1.45016e-05
374.2	4.31349e-05	3.7772e-05	2.43208e-05	5.62428e-06	2.43631e-05	1.37213e-05
374.4	4.30112e-05	3.74697e-05	2.43332e-05	5.77455e-06	2.40281e-05	1.37491e-05
374.6	4.32924e-05	3.70873e-05	2.4344e-05	5.90509e-06	2.32891e-05	1.4697e-05
374.8	4.38588e-05	3.67739e-05	2.43884e-05	5.99899e-06	2.23731e-05	1.60794e-05
375	4.45563e-05	3.6705e-05	2.4473e-05	6.064e-06	2.17044e-05	1.70572e-05
375.2	4.52655e-05	3.69841e-05	2.45785e-05	6.12243e-06	2.17068e-05	1.70743e-05
375.4	4.59199e-05	3.75685e-05	2.46853e-05	6.19489e-06	2.24678e-05	1.62176e-05
375.6	4.64798e-05	3.82752e-05	2.47902e-05	6.28691e-06	2.36145e-05	1.50084e-05
375.8	4.69029e-05	3.88711e-05	2.48947e-05	6.386e-06	2.46071e-05	1.39589e-05
376	4.7147e-05	3.91939e-05	2.49776e-05	6.46932e-06	2.51305e-05	1.33278e-05
376.2	4.72056e-05	3.92301e-05	2.49885e-05	6.51472e-06	2.51762e-05	1.31801e-05
376.4	4.71404e-05	3.91042e-05	2.48696e-05	6.50759e-06	2.48463e-05	1.35139e-05
376.6	4.7065e-05	3.89891e-05	2.45935e-05	6.44322e-06	2.42308e-05	1.42438e-05
376.8	4.70717e-05	3.89947e-05	2.41906e-05	6.32942e-06	2.35107e-05	1.51428e-05
377	4.71588e-05	3.91046e-05	2.37511e-05	6.19064e-06	2.2993e-05	1.5932e-05
377.2	4.72283e-05	3.91998e-05	2.33914e-05	6.06751e-06	2.28237e-05	1.64601e-05
377.4	4.71654e-05	3.91557e-05	2.31929e-05	6.00353e-06	2.27331e-05	1.67693e-05
377.6	4.69357e-05	3.89412e-05	2.31511e-05	6.02187e-06	2.22961e-05	1.69818e-05
377.8	4.66263e-05	3.86436e-05	2.3179e-05	6.10781e-06	2.14519e-05	1.71106e-05
378	4.64125e-05	3.83998e-05	2.31708e-05	6.21303e-06	2.05781e-05	1.69734e-05
378.2	4.6473e-05	3.82982e-05	2.30786e-05	6.28064e-06	2.00311e-05	1.63612e-05
378.4	4.68892e-05	3.83379e-05	2.2943e-05	6.27205e-06	1.97983e-05	1.53749e-05
378.6	4.75651e-05	3.84693e-05	2.28547e-05	6.17916e-06	1.96763e-05	1.45149e-05
378.8	4.82206e-05	3.86604e-05	2.28809e-05	6.02203e-06	1.9605e-05	1.42788e-05
379	4.84891e-05	3.89188e-05	2.3015e-05	5.84091e-06	1.96651e-05	1.46586e-05
379.2	4.80914e-05	3.9258e-05	2.3185e-05	5.68478e-06	1.9845e-05	1.51429e-05
379.4	4.69893e-05	3.96484e-05	2.3309e-05	5.59385e-06	1.99632e-05	1.52139e-05
379.6	4.54253e-05	4.0006e-05	2.33488e-05	5.58153e-06	1.98037e-05	1.47629e-05
379.8	4.38179e-05	4.02242e-05	2.33189e-05	5.62937e-06	1.9284e-05	1.4052e-05
380	4.25759e-05	4.02156e-05	2.32557e-05	5.70079e-06	1.8521e-05	1.34235e-05
380.2	4.19429e-05	3.99286e-05	2.31822e-05	5.76386e-06	1.77424e-05	1.31071e-05
380.4	4.19467e-05	3.93499e-05	2.31016e-05	5.80717e-06	1.71564e-05	1.32058e-05
380.6	4.24505e-05	3.8524e-05	2.30147e-05	5.84007e-06	1.69247e-05	1.37527e-05
380.8	4.32467e-05	3.75825e-05	2.29372e-05	5.879e-06	1.71146e-05	1.47221e-05
381	4.41436e-05	3.67318e-05	2.29032e-05	5.92934e-06	1.7558e-05	1.59661e-05
381.2	4.50206e-05	3.61703e-05	2.29547e-05	5.97587e-06	1.79594e-05	1.71964e-05
381.4	4.58272e-05	3.59863e-05	2.31234e-05	5.98958e-06	1.83236e-05	1.81065e-05
381.6	4.65186e-05	3.61224e-05	2.34074e-05	5.94654e-06	1.90307e-05	1.85048e-05
381.8	4.6982e-05	3.64371e-05	2.37558e-05	5.84402e-06	2.02127e-05	1.8333e-05
382	4.70451e-05	3.68028e-05	2.40747e-05	5.70261e-06	2.12676e-05	1.76534e-05
382.2	4.65957e-05	3.71573e-05	2.42631e-05	5.55575e-06	2.13388e-05	1.66751e-05
382.4	4.57178e-05	3.74791e-05	2.42631e-05	5.43616e-06	2.02002e-05	1.57449e-05
382.6	4.47152e-05	3.77343e-05	2.40959e-05	5.36638e-06	1.84359e-05	1.52098e-05
382.8	4.39912e-05	3.78542e-05	2.38553e-05	5.35377e-06	1.68584e-05	1.51768e-05
383	4.3858e-05	3.77655e-05	2.36579e-05	5.38954e-06	1.59749e-05	1.53827e-05
383.2	4.4391e-05	3.74477e-05	2.35785e-05	5.45309e-06	1.58913e-05	1.54035e-05
383.4	4.5387e-05	3.69715e-05	2.36115e-05	5.52151e-06	1.64365e-05	1.50423e-05
383.6	4.644e-05	3.64864e-05	2.36847e-05	5.57881e-06	1.73346e-05	1.4475e-05
383.8	4.71058e-05	3.61613e-05	2.37092e-05	5.61807e-06	1.83871e-05	1.40414e-05
384	4.70995e-05	3.61108e-05	2.36287e-05	5.63632e-06	1.95178e-05	1.39609e-05
384.2	4.64375e-05	3.63511e-05	2.34351e-05	5.62996e-06	2.06325e-05	1.42293e-05
384.4	4.54275e-05	3.68068e-05	2.31538e-05	5.59784e-06	2.15111e-05	1.47108e-05
384.6	4.44858e-05	3.73578e-05	2.2822e-05	5.54865e-06	2.19232e-05	1.52624e-05
384.8	4.38866e-05	3.78938e-05	2.24808e-05	5.50266e-06	2.1857e-05	1.57598e-05
385	4.36208e-05	3.8344e-05	2.21741e-05	5.48349e-06	2.15412e-05	1.60813e-05
385.2	4.347e-05	3.86738e-05	2.19452e-05	5.50749e-06	2.11708e-05	1.61383e-05
385.4	4.32374e-05	3.88622e-05	2.18266e-05	5.57919e-06	2.07082e-05	1.59086e-05
385.6	4.295e-05	3.88981e-05	2.18329e-05	5.69238e-06	2.00943e-05	1.54157e-05
385.8	4.28758e-05	3.88092e-05	2.19599e-05	5.83029e-06	1.95613e-05	1.47276e-05
386	4.33292e-05	3.86911e-05	2.21879e-05	5.96338e-06	1.95173e-05	1.40365e-05
386.2	4.44005e-05	3.86793e-05	2.24841e-05	6.0513e-06	2.00627e-05	1.36944e-05
386.4	4.58111e-05	3.88574e-05	2.28062e-05	6.05536e-06	2.07086e-05	1.40285e-05
386.6	4.70237e-05	3.91752e-05	2.311e-05	5.9599e-06	2.06939e-05	1.50219e-05
386.8	4.75488e-05	3.94583e-05	2.33565e-05	5.78977e-06	1.96818e-05	1.62049e-05
387	4.72271e-05	3.95094e-05	2.35123e-05	5.60755e-06	1.811e-05	1.69602e-05
387.2	4.62844e-05	3.92209e-05	2.35436e-05	5.48529e-06	1.67605e-05	1.69834e-05
387.4	4.51484e-05	3.86205e-05	2.34207e-05	5.4661e-06	1.607e-05	1.64253e-05
387.6	4.41965e-05	3.78394e-05	2.31359e-05	5.54266e-06	1.59931e-05	1.56121e-05
387.8	4.36072e-05	3.70487e-05	2.27221e-05	5.66763e-06	1.63723e-05	1.47458e-05
388	4.33589e-05	3.64036e-05	2.22484e-05	5.78594e-06	1.71543e-05	1.39556e-05
388.2	4.33089e-05	3.601e-05	2.17936e-05	5.8646e-06	1.82341e-05	1.35056e-05
388.4	4.32894e-05	3.59122e-05	2.14252e-05	5.90254e-06	1.93004e-05	1.37284e-05
388.6	4.31905e-05	3.61015e-05	2.12004e-05	5.92014e-06	1.99608e-05	1.46997e-05
388.8	4.30185e-05	3.65384e-05	2.11744e-05	5.93882e-06	2.00456e-05	1.61e-05
389	4.2902e-05	3.717e-05	2.13866e-05	5.96285e-06	1.97926e-05	1.74522e-05
389.2	4.30281e-05	3.79266e-05	2.18241e-05	5.97405e-06	1.96779e-05	1.84464e-05
389.4	4.35125e-05	3.87014e-05	2.23949e-05	5.94446e-06	1.99853e-05	1.90207e-05
389.6	4.4263e-05	3.93367e-05	2.29502e-05	5.86087e-06	2.05585e-05	1.92147e-05
389.8	4.49344e-05	3.96499e-05	2.33539e-05	5.74386e-06	2.10223e-05	1.90288e-05
390	4.50627e-05	3.9497e-05	2.35555e-05	5.64385e-06	2.11923e-05	1.84377e-05
390.2	4.43455e-05	3.88435e-05	2.36128e-05	5.61199e-06	2.11773e-05	1.74996e-05
390.4	4.28943e-05	3.77915e-05	2.36407e-05	5.6646e-06	2.11117e-05	1.64114e-05
390.6	4.12523e-05	3.65389e-05	2.37219e-05	5.76754e-06	2.09183e-05	1.54139e-05
390.8	4.01348e-05	3.53026e-05	2.38438e-05	5.85408e-06	2.04031e-05	1.46171e-05
391	4.00581e-05	3.42568e-05	2.39115e-05	5.86504e-06	1.95293e-05	1.3959e-05
391.2	4.11041e-05	3.35141e-05	2.38271e-05	5.78334e-06	1.85571e-05	1.33963e-05
391.4	4.29442e-05	3.31321e-05	2.35728e-05	5.64074e-06	1.79454e-05	1.30963e-05
391.6	4.50545e-05	3.31179e-05	2.32337e-05	5.49624e-06	1.80657e-05	1.33488e-05
391.8	4.69559e-05	3.34309e-05	2.29454e-05	5.40458e-06	1.89056e-05	1.42615e-05
392	4.83598e-05	3.3996e-05	2.28098e-05	5.39393e-06	2.00636e-05	1.55488e-05
392.2	4.91932e-05	3.47244e-05	2.28433e-05	5.46e-06	2.11076e-05	1.66367e-05
392.4	4.95356e-05	3.55262e-05	2.29874e-05	5.57246e-06	2.19303e-05	1.7029e-05
392.6	4.95137e-05	3.6311e-05	2.31593e-05	5.68718e-06	2.2745e-05	1.66236e-05
392.8	4.9217e-05	3.69903e-05	2.32986e-05	5.76023e-06	2.37809e-05	1.57137e-05
393	4.87017e-05	3.74931e-05	2.33838e-05	5.76043e-06	2.49877e-05	1.47611e-05
393.2	4.80769e-05	3.77899e-05	2.34216e-05	5.6774e-06	2.60019e-05	1.42035e-05
393.4	4.75643e-05	3.79042e-05	2.34265e-05	5.52347e-06	2.63922e-05	1.43542e-05
393.6	4.74125e-05	3.78955e-05	2.34046e-05	5.33005e-06	2.59352e-05	1.53187e-05
393.8	4.76923e-05	3.78189e-05	2.33507e-05	5.13965e-06	2.46866e-05	1.69487e-05
394	4.81714e-05	3.76963e-05	2.32601e-05	4.99473e-06	2.29194e-05	1.88809e-05
394.2	4.84369e-05	3.75283e-05	2.31396e-05	4.92553e-06	2.10735e-05	2.06149e-05
394.4	4.82013e-05	3.73301e-05	2.30053e-05	4.94115e-06	1.9638e-05	2.16184e-05
394.6	4.75267e-05	3.7142e-05	2.2867e-05	5.0277e-06	1.8904e-05	2.15395e-05
394.8	4.67697e-05	3.7001e-05	2.27218e-05	5.15475e-06	1.88064e-05	2.04531e-05
395	4.63178e-05	3.6909e-05	2.25679e-05	5.28776e-06	1.90342e-05	1.88696e-05
395.2	4.63517e-05	3.68403e-05	2.24218e-05	5.4017e-06	1.92651e-05	1.74227e-05
395.4	4.6788e-05	3.67731e-05	2.23144e-05	5.48986e-06	1.9328e-05	1.65459e-05
395.6	4.73703e-05	3.67018e-05	2.22697e-05	5.56387e-06	1.92706e-05	1.64086e-05
395.8	4.78004e-05	3.66207e-05	2.22902e-05	5.64548e-06	1.9293e-05	1.69728e-05
396	4.78551e-05	3.65118e-05	2.23663e-05	5.75456e-06	1.95064e-05	1.80031e-05
396.2	4.74756e-05	3.63592e-05	2.24944e-05	5.89912e-06	1.9726e-05	1.91241e-05
396.4	4.67947e-05	3.61731e-05	2.26813e-05	6.07034e-06	1.96064e-05	1.9942e-05
396.6	4.60579e-05	3.59947e-05	2.29308e-05	6.24348e-06	1.90274e-05	2.0092e-05
396.8	4.54613e-05	3.58771e-05	2.32293e-05	6.38378e-06	1.82528e-05	1.92862e-05
397	4.50187e-05	3.58632e-05	2.35446e-05	6.45578e-06	1.76474e-05	1.75331e-05
397.2	4.45695e-05	3.59769e-05	2.38362e-05	6.4342e-06	1.73517e-05	1.53569e-05
397.4	4.39272e-05	3.62204e-05	2.40658e-05	6.3132e-06	1.73296e-05	1.3627e-05
397.6	4.30496e-05	3.65697e-05	2.42081e-05	6.11042e-06	1.75924e-05	1.29455e-05
397.8	4.20959e-05	3.69706e-05	2.42596e-05	5.86282e-06	1.82006e-05	1.31228e-05
398	4.13393e-05	3.73506e-05	2.42411e-05	5.61571e-06	1.91058e-05	1.33388e-05
398.2	4.10153e-05	3.76424e-05	2.41831e-05	5.41003e-06	2.0129e-05	1.28939e-05
398.4	4.12221e-05	3.77973e-05	2.41018e-05	5.27244e-06	2.10689e-05	1.18292e-05
398.6	4.19165e-05	3.77778e-05	2.39903e-05	5.20962e-06	2.17661e-05	1.08697e-05
398.8	4.29679e-05	3.75541e-05	2.38375e-05	5.20731e-06	2.21189e-05	1.07711e-05
399	4.41986e-05	3.71288e-05	2.36584e-05	5.23561e-06	2.2118e-05	1.16686e-05
399.2	4.53833e-05	3.65683e-05	2.35034e-05	5.26107e-06	2.18631e-05	1.30598e-05
[truncated: 7,003 more rows]

## Sheet: Figure 4a
	Amount of H2 (μmol)
Time (h)	Pt(0.1IMP+0.2PD)/BTON-NaCl	Pt(0.1IMP+0.2PD)/BTON-CsCl	Pt(0.1IMP+0.2PD)/BTON-KCl	Pt(0.1IMP+0.2PD)/BTON-RbCl
0	0	0	0	0
1	87.9949	224	257.102	449.82
2	174.436	357.408	458.289	680.608
3	286.991	429.378	616.035	856.485
4	359.796	478.923	736.919	1006.59
5	421.977	536.876	808.172	1085.76

## Sheet: Figure 4b
time delay (μs)	absorbance
	BaTaO2N (NaCl)	BaTaO2N (CsCl)	BaTaO2N (KCl)	BaTaO2N (RbCl)
-0.2	8.51118e-07	2.15986e-05	2.80168e-07	-1.15373e-05
3.16833e-12	3.62693e-05	2.01154e-05	2.89693e-05	-2.79089e-05
0.2	0.000160476	2.45648e-05	0.00013394	-3.30522e-05
0.4	0.000473747	2.60479e-05	0.000403892	4.6952e-05
0.6	0.00107	0.000152095	0.000922461	0.00038571
0.8	0.00194	0.000765494	0.00168	0.00117
1	0.00294	0.00289	0.00252	0.00238
1.2	0.00382	0.00511	0.0032	0.00364
1.4	0.00439	0.00553	0.00353	0.00445
1.6	0.00459	0.00486	0.0035	0.00459
1.8	0.00451	0.00413	0.00325	0.00422
2	0.0043	0.00368	0.00294	0.00368
2.2	0.00405	0.00339	0.00265	0.00321
2.4	0.00382	0.00314	0.00241	0.00285
2.6	0.00361	0.00292	0.00222	0.00259
2.8	0.00344	0.00271	0.00207	0.00237
3	0.0033	0.00254	0.00195	0.0022
3.2	0.00318	0.00242	0.00184	0.00205
3.4	0.0031	0.00234	0.00175	0.00192
3.6	0.00302	0.00226	0.00167	0.00181
3.8	0.00296	0.00216	0.00159	0.00171
4	0.00289	0.0021	0.00153	0.00163
4.2	0.00282	0.00205	0.00147	0.00156
4.4	0.00276	0.00197	0.00143	0.00149
4.6	0.0027	0.00188	0.00139	0.00143
4.8	0.00264	0.00183	0.00134	0.00137
5	0.00258	0.00177	0.0013	0.00131
5.2	0.00253	0.00171	0.00126	0.00125
5.4	0.00249	0.00166	0.00122	0.0012
5.6	0.00246	0.00161	0.00119	0.00115
5.8	0.00242	0.00158	0.00116	0.00112
6	0.00239	0.00156	0.00112	0.00109
6.2	0.00236	0.00153	0.00109	0.00107
6.4	0.00234	0.00149	0.00106	0.00105
6.6	0.00231	0.00142	0.00104	0.00103
6.8	0.00229	0.00139	0.00101	0.000998512
7	0.00227	0.00139	0.000995148	0.000967683
7.2	0.00224	0.0014	0.000977736	0.00093538
7.4	0.00221	0.0014	0.000960227	0.000902136
7.6	0.00218	0.00139	0.000942819	0.000868786
7.8	0.00215	0.00138	0.000926563	0.000837119
8	0.00212	0.00135	0.000911952	0.000808921
8.2	0.00209	0.00132	0.000898073	0.000784373
8.4	0.00207	0.00128	0.000882922	0.000762332
8.6	0.00206	0.00121	0.000864648	0.000742808
8.8	0.00205	0.00116	0.000843206	0.000728169
9	0.00203	0.00114	0.000821076	0.000720504
9.2	0.002	0.00111	0.000801778	0.000718392
9.4	0.00198	0.00108	0.000787288	0.000718066
9.6	0.00195	0.00109	0.000776906	0.00071731
9.8	0.00193	0.00109	0.000768371	0.00071572
10	0.00192	0.00111	0.000759933	0.000710955
10.2	0.00192	0.00115	0.000751802	0.000697989
10.4	0.00191	0.00113	0.000745616	0.000673917
10.6	0.0019	0.00105	0.000742045	0.000641552
10.8	0.00188	0.000987526	0.000739222	0.000607078
11	0.00186	0.000969768	0.000734242	0.000576566
11.2	0.00184	0.000971248	0.000725874	0.000555873
11.4	0.00183	0.000971248	0.00071516	0.000549992
11.6	0.00181	0.000978647	0.000703844	0.000558152
11.8	0.00179	0.00101	0.00069298	0.000570294
12	0.00178	0.00102	0.000682828	0.000572622
12.2	0.00177	0.00102	0.000673504	0.000559312
12.4	0.00176	0.00101	0.00066551	0.000538156
12.6	0.00176	0.000986046	0.000659177	0.000523149
12.8	0.00174	0.000946089	0.000653161	0.000521259
13	0.00172	0.000879485	0.000644391	0.000526984
13.2	0.00169	0.000839517	0.000631038	0.000529354
13.4	0.00165	0.000838037	0.000615374	0.000522421
13.6	0.00163	0.000839517	0.000602195	0.000508337
13.8	0.00161	0.00085432	0.000593913	0.000492806
14	0.00161	0.000897247	0.000588241	0.000480218
14.2	0.00161	0.000926849	0.000581403	0.000472112
14.4	0.00163	0.000917968	0.000572841	0.000467534
14.6	0.00165	0.000900207	0.000565536	0.000464289
14.8	0.00167	0.000870603	0.000561984	0.00046069
15	0.00168	0.00085136	0.00056132	0.000456035
15.2	0.00168	0.000830635	0.000560582	0.000449242
15.4	0.00168	0.000798066	0.000557626	0.000438543
15.6	0.00167	0.000759571	0.000552355	0.000424112
15.8	0.00166	0.000737362	0.000545921	0.000409872
16	0.00164	0.000750688	0.000539501	0.000400255
16.2	0.00163	0.000778819	0.000533842	0.000395334
16.4	0.00161	0.000798066	0.000529316	0.000391266
16.6	0.0016	0.000808429	0.000525662	0.000385404
16.8	0.00158	0.000786222	0.000521631	0.00037872
17	0.00157	0.000744765	0.000515548	0.00037269
17.2	0.00154	0.000716631	0.000506768	0.000365879
17.4	0.00152	0.000732919	0.000496642	0.000355711
17.6	0.0015	0.00078178	0.000487734	0.000343253
17.8	0.00148	0.000786222	0.000481552	0.000333606
18	0.00147	0.000755129	0.000476823	0.000330021
18.2	0.00148	0.000715151	0.000470658	0.000329465
18.4	0.00148	0.000691458	0.000462043	0.000326186
18.6	0.00147	0.000672206	0.000453523	0.00031858
18.8	0.00145	0.000657397	0.000448537	0.000310453
19	0.00143	0.000655916	0.000447659	0.000306245
19.2	0.00141	0.000672206	0.000448537	0.000306857
19.4	0.0014	0.00066184	0.000449097	0.000309955
19.6	0.0014	0.00066184	0.000449504	0.000312892
19.8	0.0014	0.000681092	0.000450735	0.00031448
20	0.0014	0.000687015	0.000452312	0.00031409
20.2	0.00139	0.00066184	0.00045251	0.000310142
20.4	0.00138	0.00063222	0.000450729	0.000300961
20.6	0.00137	0.000627777	0.000448662	0.000287333
20.8	0.00137	0.00063222	0.000448561	0.000273343
21	0.00138	0.00063222	0.000450822	0.000264219
21.2	0.00139	0.000636663	0.00045347	0.000263522
21.4	0.00141	0.000626296	0.000453516	0.000271655
21.6	0.00143	0.000621852	0.000448847	0.000285213
21.8	0.00145	0.000630739	0.000439506	0.000297327
22	0.00146	0.000649992	0.000427365	0.000300932
22.2	0.00145	0.000649992	0.000414336	0.000294097
22.4	0.00143	0.000635182	0.000401005	0.000282011
22.6	0.00139	0.000578899	0.000386946	0.000272359
22.8	0.00135	0.00054631	0.000371882	0.000268489
23	0.00131	0.000564086	0.000356601	0.000267596
23.2	0.00129	0.000596673	0.000343453	0.000265225
23.4	0.00129	0.000601117	0.000335909	0.000260464
23.6	0.00129	0.000595192	0.000336541	0.000256285
23.8	0.00129	0.000583342	0.000344736	0.000255401
24	0.00129	0.000561124	0.000356629	0.000256601
24.2	0.0013	0.000532978	0.000367668	0.000255584
24.4	0.00132	0.00053446	0.000375212	0.000249716
24.6	0.00134	0.00055668	0.00037886	0.0002417
24.8	0.00135	0.000583342	0.00037922	0.000237389
25	0.00135	0.000575936	0.000377217	0.000239437
25.2	0.00134	0.000553717	0.000374084	0.000244125
25.4	0.00131	0.000544829	0.000370742	0.000245052
25.6	0.00129	0.000544829	0.000367133	0.000238901
25.8	0.00127	0.000565568	0.000362962	0.000226794
26	0.00126	0.000595192	0.000358705	0.00021125
26.2	0.00126	0.000562605	0.000354822	0.000193677
26.4	0.00127	0.000491497	0.000350303	0.000175415
26.6	0.00127	0.000473719	0.000343572	0.000160173
26.8	0.00127	0.000498905	0.000335384	0.000153286
27	0.00126	0.000544829	0.000329564	0.000157079
27.2	0.00124	0.000584824	0.000329653	0.00016777
27.4	0.00121	0.000587786	0.000335219	0.000178336
27.6	0.00119	0.000562605	0.000342429	0.000183957
27.8	0.00118	0.000519646	0.000347823	0.000184111
28	0.00118	0.000476682	0.00035061	0.000181218
28.2	0.00118	0.000447049	0.000351781	0.000178777
28.4	0.0012	0.000424823	0.000352204	0.00017898
28.6	0.00121	0.000448531	0.000351679	0.000180294
28.8	0.00122	0.000497423	0.00034926	0.000178814
29	0.00122	0.000512238	0.000344435	0.00017335
29.2	0.00122	0.000503349	0.000338073	0.00016756
29.4	0.00121	0.000482608	0.000332035	0.000165768
29.6	0.0012	0.000458903	0.00032795	0.000167833
29.8	0.00119	0.000441122	0.000326449	0.000169336
30	0.00119	0.000451494	0.000327014	0.000166697
30.2	0.00119	0.000488534	0.000327927	0.000161178
30.4	0.0012	0.000495942	0.000326589	0.000156898
30.6	0.00122	0.00048409	0.00032072	0.00015568
30.8	0.00123	0.000490016	0.000310133	0.00015578
31	0.00123	0.000490016	0.000297648	0.00015494
31.2	0.00122	0.000454458	0.000287838	0.000152154
31.4	0.00119	0.000429269	0.00028421	0.000147262
31.6	0.00118	0.000439641	0.000286897	0.000141528
31.8	0.00117	0.00048409	0.000292373	0.000137823
32	0.00117	0.00048409	0.000295527	0.000137853
32.2	0.00118	0.000455939	0.000293094	0.000139913
32.4	0.00118	0.000435196	0.000285924	0.000140937
32.6	0.00116	0.000439641	0.000278115	0.000139854
32.8	0.00114	0.000442604	0.000273887	0.000137791
33	0.00111	0.000481127	0.000274866	0.000136296
33.2	0.00109	0.000497423	0.000279236	0.000136874
33.4	0.00108	0.000478163	0.000282843	0.000140877
33.6	0.00109	0.000463347	0.000281926	0.000147394
33.8	0.0011	0.000466311	0.000276145	0.000151635
34	0.00111	0.000458903	0.000268988	0.000148178
34.2	0.00112	0.000452976	0.000264525	0.000136994
34.4	0.00112	0.000464829	0.000263806	0.000125238
34.6	0.0011	0.000457421	0.000264703	0.000121933
34.8	0.00109	0.000427787	0.000264722	0.000130404
35	0.00109	0.000404078	0.000263332	0.000146239
35.2	0.0011	0.000393705	0.000261666	0.000162964
35.4	0.00112	0.000393705	0.000260607	0.000178354
35.6	0.00112	0.000362585	0.000259619	0.000193618
35.8	0.00112	0.000358139	0.000257356	0.000207472
36	0.00111	0.000375923	0.000253164	0.000213548
36.2	0.0011	0.000390742	0.00024806	0.000204944
36.4	0.0011	0.000396669	0.000244175	0.000181411
36.6	0.00111	0.000399633	0.000242847	0.000151687
36.8	0.00112	0.000383332	0.000243141	0.000127842
37	0.00112	0.000386296	0.000242456	0.000116775
37.2	0.0011	0.000410006	0.000238863	0.00011712
37.4	0.00108	0.000420378	0.000232931	0.000123385
37.6	0.00105	0.000429269	0.000227415	0.000131111
37.8	0.00102	0.000433714	0.000225413	0.000137535
38	0.001	0.000415933	0.000228673	0.000139513
38.2	0.001	0.000387778	0.000236721	0.000133854
38.4	0.00101	0.000384814	0.000246674	0.000120743
38.6	0.00103	0.000402597	0.000254201	0.000105419
38.8	0.00104	0.000415933	0.000256086	9.50196e-05
39	0.00105	0.000417415	0.000252729	9.36535e-05
39.2	0.00106	0.000418896	0.00024783	0.000100128
39.4	0.00106	0.000408524	0.000245276	0.000109333
39.6	0.00105	0.000390742	0.000246516	0.000115773
39.8	0.00103	0.000401115	0.000250629	0.000116653
40	0.00102	0.000415933	0.000255894	0.000112379
40.2	0.000996347	0.000415933	0.000260822	0.000105258
40.4	0.000979396	0.000399633	0.00026425	9.84159e-05
40.6	0.000974008	0.000401115	0.000265287	9.50289e-05
40.8	0.000986436	0.000399633	0.00026353	9.70176e-05
41	0.00101	0.00040556	0.000259214	0.000103645
41.2	0.00104	0.00043075	0.000252959	0.000111414
41.4	0.00105	0.000454458	0.000245296	0.000116621
41.6	0.00104	0.000470755	0.000236497	0.000119342
41.8	0.00102	0.000457421	0.000227097	0.000124191
42	0.000999482	0.000411487	0.000218677	0.000135375
42.2	0.000993638	0.000375923	0.000213793	0.000150633
42.4	0.000999798	0.000341837	0.000214667	0.000160875
42.6	0.00101	0.000294409	0.000221542	0.000156762
42.8	0.00101	0.000267729	0.000231845	0.000136691
43	0.00101	0.000300338	0.000240929	0.000108834
43.2	0.00101	0.000344801	0.000244535	8.48106e-05
43.4	0.001	0.00038926	0.000241347	7.08259e-05
43.6	0.001	0.000401115	0.000233206	6.51649e-05
43.8	0.000999292	0.000368513	0.000223017	6.32511e-05
44	0.001	0.000338873	0.000213024	6.25858e-05
44.2	0.001	0.000353693	0.000204941	6.24271e-05
44.4	0.001	0.000367031	0.000200313	6.15638e-05
44.6	0.001	0.000368513	0.000199471	5.81032e-05
44.8	0.000993548	0.000369995	0.000200545	5.03471e-05
45	0.000982324	0.000367031	0.000201159	3.77619e-05
45.2	0.000969789	0.000338873	0.000201399	2.30465e-05
45.4	0.000959687	0.000309231	0.000203642	1.35076e-05
45.6	0.000954225	0.000306267	0.000209122	1.73085e-05
45.8	0.000952447	0.000332945	0.000216186	3.56246e-05
46	0.000951246	0.000353693	0.00022225	5.93922e-05
46.2	0.000948581	0.000329981	0.00022586	7.59105e-05
46.4	0.000946539	0.00031516	0.000226664	7.85867e-05
46.6	0.000951455	0.000324052	0.000225217	6.97807e-05
46.8	0.000969088	0.00032257	0.000223255	5.61334e-05
47	0.000997268	0.000324052	0.000222356	4.31441e-05
47.2	0.00102	0.00032257	0.000221507	3.30745e-05
47.4	0.00104	0.000304785	0.000217635	2.56251e-05
47.6	0.00103	0.000289963	0.000209863	1.99631e-05
47.8	0.00101	0.000284034	0.000202072	1.64131e-05
48	0.000987091	0.000313677	0.000199623	1.61794e-05
48.2	0.000972921	0.000340355	0.00020399	1.99184e-05
48.4	0.000959295	0.000343319	0.000211713	2.73144e-05
48.6	0.000937635	0.000343319	0.000217842	3.75786e-05
48.8	0.000907434	0.000338873	0.000219181	4.93731e-05
49	0.000879357	0.00032257	0.000215129	6.03291e-05
49.2	0.000866555	0.000324052	0.000207516	6.76247e-05
49.4	0.000873882	0.000327017	0.000200002	7.01005e-05
49.6	0.000895034	0.000325534	0.00019626	7.03894e-05
49.8	0.000917598	0.000335909	0.000197602	7.40295e-05
50	0.000930114	0.000353693	0.000202052	8.43441e-05
50.2	0.000927326	0.000341837	0.000205614	9.75143e-05
50.4	0.000912384	0.000327017	0.000204999	0.000104185
50.6	0.000894597	0.000325534	0.000200303	9.69894e-05
50.8	0.000883113	0.000362585	0.000195173	7.67658e-05
51	0.000881382	0.00040556	0.000193047	5.27639e-05
51.2	0.000887118	0.000399633	0.00019291	3.75164e-05
51.4	0.000896058	0.000356657	0.000190188	3.89613e-05
51.6	0.000904485	0.000355175	0.000182426	5.46354e-05
51.8	0.000909467	0.000380368	0.000172628	7.36808e-05
52	0.000909383	0.000386296	0.000165898	8.55305e-05
52.2	0.000905116	0.000344801	0.000163987	8.67456e-05
52.4	0.000899612	0.000310713	0.000164512	8.08757e-05
52.6	0.000895676	0.000286998	0.000164729	7.41727e-05
52.8	0.000895077	0.000269211	0.000164541	7.14223e-05
53	0.000899497	0.000258835	0.000165923	7.37197e-05
53.2	0.000909947	0.000285516	0.000170332	7.90261e-05
53.4	0.000924137	0.000318124	0.000176781	8.46804e-05
53.6	0.000935992	0.000329981	0.000182284	8.87381e-05
53.8	0.000939327	0.000298856	0.000184103	8.87486e-05
54	0.000932648	0.000260317	0.000181269	8.1196e-05
54.2	0.000920746	0.000258835	0.00017434	6.46158e-05
54.4	0.000911045	0.000298856	0.000164939	4.30606e-05
54.6	0.000907611	0.000347765	0.000155476	2.41916e-05
54.8	0.000909125	0.000361103	0.000147959	1.32962e-05
55	0.0009124	0.000362585	0.000142884	1.04351e-05
55.2	0.000915873	0.000346283	0.00014016	1.3259e-05
55.4	0.00091905	0.000327017	0.000140875	2.06353e-05
55.6	0.000920505	0.000310713	0.000146884	3.26281e-05
55.8	0.000917994	0.000297374	0.000158228	4.78868e-05
56	0.000910477	0.000270693	0.000171446	6.23872e-05
56.2	0.000899471	0.000264764	0.000180768	7.16165e-05
56.4	0.000888006	0.000282552	0.000181456	7.42244e-05
56.6	0.000878303	0.00031516	0.000173134	7.30687e-05
56.8	0.000870866	0.000352211	0.000160805	7.22803e-05
57	0.000865553	0.000350729	0.000152149	7.36235e-05
57.2	0.000862487	0.000309231	0.000152267	7.59851e-05
57.4	0.00086171	0.000298856	0.000160004	7.78348e-05
57.6	0.000862942	0.000306267	0.000169609	7.93812e-05
57.8	0.000865898	0.000303302	0.000176291	8.20317e-05
58	0.000869431	0.000307749	0.000179849	8.61751e-05
58.2	0.000869919	0.000337391	0.00018308	9.07304e-05
58.4	0.000862798	0.000346283	0.000187799	9.55104e-05
58.6	0.000847903	0.000325534	0.000192978	0.000102345
58.8	0.000832263	0.000307749	0.000196041	0.000111821
59	0.000825445	0.000310713	0.000195086	0.00012002
59.2	0.000831716	0.000312195	0.000190122	0.000121382
59.4	0.000846574	0.000309231	0.000183315	0.00011502
59.6	0.000859968	0.00030182	0.000178526	0.000105869
59.8	0.000863744	0.000266247	0.000179262	9.8967e-05
60	0.00085809	0.00025587	0.00018546	9.46704e-05
60.2	0.000850499	0.000285516	0.000192439	9.05787e-05
60.4	0.000847533	0.000297374	0.000194269	8.59467e-05
60.6	0.000849204	0.000263282	0.000188506	8.1946e-05
60.8	0.000851667	0.000245494	0.000177294	7.88193e-05
61	0.000851395	0.000254388	0.000164545	7.50539e-05
61.2	0.000845039	0.000273658	0.000153172	6.94298e-05
61.4	0.000829856	0.000285516	0.000144639	6.31617e-05
61.6	0.000808042	0.000266247	0.000139733	5.958e-05
61.8	0.00078837	0.000221775	0.000139082	6.07912e-05
62	0.000780628	0.000221775	0.000142724	6.46869e-05
62.2	0.000788856	0.000264764	0.000148613	6.63993e-05
62.4	0.00081011	0.000292927	0.00015201	6.23715e-05
62.6	0.000837184	0.000272176	0.000148358	5.20004e-05
62.8	0.000861084	0.000233635	0.00013776	3.65737e-05
63	0.000873725	0.000235117	0.000125571	1.86919e-05
63.2	0.000871767	0.000269211	0.000117979	2.65801e-06
63.4	0.000857736	0.000304785	0.000117698	-6.43837e-06
63.6	0.000836339	0.000306267	0.000123608	-6.18862e-06
63.8	0.000811472	0.000300338	0.000132809	-2.97927e-07
64	0.000788194	0.000269211	0.000142331	3.45021e-06
64.2	0.00077437	0.000246976	0.000150076	1.15241e-06
64.4	0.000776297	0.000258835	0.000155417	-2.35143e-06
64.6	0.000792708	0.000272176	0.000158904	9.73756e-07
64.8	0.000815371	0.0002618	0.000160728	1.29101e-05
65	0.000835936	0.0002618	0.000159531	2.75706e-05
65.2	0.000850394	0.000249941	0.000153509	3.84847e-05
65.4	0.000856942	0.000227705	0.000143093	4.41772e-05
65.6	0.000853082	0.000226223	0.000132041	4.6696e-05
65.8	0.000837411	0.000220293	0.000125088	4.71616e-05
66	0.00081276	0.000212881	0.000124119	4.40914e-05
66.2	0.000785777	0.000235117	0.000127016	3.57803e-05
66.4	0.000763811	0.000245494	0.000130572	2.38086e-05
66.6	0.000751853	0.000233635	0.000133749	1.32337e-05
66.8	0.000750843	0.000215846	0.00013753	8.15322e-06
67	0.000758372	0.000235117	0.000142695	7.34872e-06
67.2	0.000771492	0.000300338	0.000148755	5.71632e-06
67.4	0.000788873	0.000334427	0.000154385	4.42749e-07
67.6	0.000809911	0.000329981	0.000158416	-5.28929e-06
67.8	0.000831735	0.000285516	0.00016095	-5.56407e-06
68	0.000848006	0.000248459	0.000163228	2.07847e-06
68.2	0.00085199	0.00025587	0.000165385	1.48284e-05
68.4	0.000840981	0.000276623	0.000165054	2.82952e-05
68.6	0.000817579	0.000248459	0.000159955	4.029e-05
68.8	0.000787983	0.000187678	0.000151738	5.0613e-05
69	0.000760228	0.000149129	0.000145421	5.83135e-05
69.2	0.000742846	0.00018323	0.000144574	6.07982e-05
69.4	0.000742473	0.000221775	0.00014827	5.70539e-05
69.6	0.000760163	0.000239564	0.000152757	5.13315e-05
69.8	0.000788873	0.000266247	0.000154405	5.08569e-05
70	0.000815998	0.00025587	0.000150859	5.81648e-05
70.2	0.00083121	0.000260317	0.000141578	6.74492e-05
70.4	0.000833184	0.000278105	0.000128808	7.06137e-05
70.6	0.000828717	0.000289963	0.00011706	6.59868e-05
70.8	0.000826049	0.000310713	0.000110221	5.90626e-05
71	0.000829458	0.000298856	0.000109209	5.52883e-05
71.2	0.000838291	0.000263282	0.000112633	5.44019e-05
71.4	0.00084883	0.000242529	0.000118912	5.21382e-05
71.6	0.00085742	0.00027514	0.000127141	4.59162e-05
71.8	0.000862655	0.000295892	0.00013641	3.79567e-05
72	0.00086371	0.000292927	0.000144849	3.29478e-05
72.2	0.000857483	0.000292927	0.000149507	3.32868e-05
72.4	0.000841079	0.000297374	0.000147851	3.747e-05
72.6	0.000817912	0.000300338	0.000140212	4.27288e-05
72.8	0.000797468	0.000285516	0.000130423	4.7529e-05
73	0.000786624	0.000257353	0.00012307	5.11234e-05
73.2	0.000783424	0.000264764	0.00012015	5.24487e-05
73.4	0.000781256	0.00027514	0.000120748	5.10752e-05
73.6	0.000776557	0.000269211	0.000123144	4.88543e-05
73.8	0.000769831	0.000244012	0.00012611	4.89042e-05
74	0.000761819	0.000193608	0.000128702	5.19384e-05
74.2	0.000752975	0.000163956	0.000130297	5.42233e-05
74.4	0.000745794	0.0001773	0.000131083	5.01542e-05
74.6	0.000743518	0.000199538	0.00013149	3.71835e-05
74.8	0.000745664	0.000209916	0.000130949	1.85436e-05
75	0.000747507	0.000211398	0.000128127	1.28418e-06
75.2	0.000745008	0.000203986	0.000122716	-9.23917e-06
75.4	0.000738406	0.000217328	0.000116494	-1.3815e-05
75.6	0.000730297	0.000251423	0.000112402	-1.79898e-05
75.8	0.000722462	0.0002618	0.000112433	-2.55777e-05
76	0.000716041	0.000245494	0.000116152	-3.36849e-05
76.2	0.000713122	0.000226223	0.000121282	-3.49269e-05
76.4	0.00071614	0.000235117	0.000125751	-2.52663e-05
76.6	0.000725422	0.000245494	0.000128841	-9.58448e-06
76.8	0.000737806	0.000257353	0.000130495	1.45528e-06
77	0.000748095	0.000227705	0.000130355	1.0522e-06
77.2	0.000752269	0.000199538	0.000127809	-7.14713e-06
77.4	0.000749481	0.000198056	0.000122497	-1.29719e-05
77.6	0.000741521	0.000203986	0.000114728	-1.04581e-05
77.8	0.000731416	0.000226223	0.000105979	-3.24327e-06
78	0.000722656	0.000217328	9.89429e-05	1.04752e-06
78.2	0.000718502	0.000199538	9.6366e-05	-1.00927e-06
78.4	0.000720884	0.000217328	9.92064e-05	-7.70287e-06
78.6	0.000729668	0.0002618	0.00010578	-1.62681e-05
78.8	0.000742695	0.000264764	0.000112803	-2.42287e-05
79	0.000756101	0.000235117	0.000117489	-2.78184e-05
79.2	0.000765279	0.000214363	0.00011914	-2.30766e-05
79.4	0.000767113	0.000223258	0.000119361	-1.01639e-05
79.6	0.000761984	0.000211398	0.000120702	5.11267e-06
79.8	0.000753203	0.000202503	0.000124426	1.57062e-05
80	0.000744694	0.000221775	0.000129408	1.86125e-05
80.2	0.00073972	0.000257353	0.000133378	1.50358e-05
80.4	0.000740469	0.00025587	0.000134784	7.13988e-06
80.6	0.000746678	0.000232152	0.000133048	-2.77565e-06
80.8	0.000755034	0.000217328	0.000127842	-1.02865e-05
81	0.000762085	0.000190643	0.000119429	-9.4055e-06
81.2	0.00076791	0.00018916	0.000109789	2.12577e-06
81.4	0.000775332	0.000193608	0.000102105	1.84363e-05
81.6	0.000785278	0.000199538	9.81351e-05	2.88903e-05
81.8	0.000794088	0.000212881	9.66032e-05	2.75936e-05
82	0.000796037	0.000209916	9.52428e-05	1.91024e-05
82.2	0.000788565	0.00018323	9.40898e-05	1.38685e-05
82.4	0.000775039	0.000178782	9.53445e-05	1.85102e-05
82.6	0.000762057	0.000180265	9.96056e-05	3.06923e-05
82.8	0.000754184	0.000187678	0.000103769	4.21627e-05
83	0.00075215	0.000211398	0.000104212	4.58643e-05
83.2	0.000755112	0.000227705	0.0001014	4.07163e-05
83.4	0.000761431	0.000244012	9.93642e-05	3.06465e-05
83.6	0.000766927	0.000258835	0.000100508	2.03072e-05
83.8	0.00076618	0.000260317	0.000102839	1.24455e-05
84	0.000757335	0.00022474	0.000102911	7.96077e-06
84.2	0.000743421	0.000201021	9.97679e-05	6.11083e-06
84.4	0.000728732	0.00019509	9.5027e-05	4.48024e-06
84.6	0.000716554	0.000226223	9.04897e-05	5.73231e-07
84.8	0.000710302	0.00025587	8.69897e-05	-5.71366e-06
85	0.000713392	0.000235117	8.4935e-05	-1.20987e-05
85.2	0.000726021	0.000193608	8.47145e-05	-1.68139e-05
85.4	0.000742877	0.000169887	8.63663e-05	-2.03713e-05
85.6	0.000755275	0.000166921	8.92545e-05	-2.4109e-05
85.8	0.000756068	0.000172852	9.20917e-05	-2.86709e-05
86	0.00074304	0.000178782	9.32831e-05	-3.42892e-05
86.2	0.000719227	0.000153577	9.19565e-05	-4.02287e-05
86.4	0.000692064	0.000134302	8.93748e-05	-4.31816e-05
86.6	0.000671961	0.000141716	8.89379e-05	-3.86609e-05
86.8	0.000667858	0.000156543	9.37674e-05	-2.57852e-05
87	0.000680619	0.000180265	0.000104024	-9.96767e-06
87.2	0.00070121	0.00021881	0.000116916	5.28044e-07
87.4	0.000717485	0.0002618	0.000129075	1.45416e-06
87.6	0.000723099	0.000257353	0.000138406	-3.98337e-06
87.8	0.00072001	0.000193608	0.00014395	-8.8768e-06
88	0.000714327	0.000132819	0.000144849	-9.67774e-06
88.2	0.000710922	0.000162473	0.000140232	-9.20144e-06
88.4	0.000710686	0.000215846	0.000130752	-1.30052e-05
88.6	0.000711326	0.000229188	0.000119986	-2.33549e-05
88.8	0.000710371	0.000193608	0.000112955	-3.65681e-05
89	0.000707565	0.000168404	0.000112324	-4.59383e-05
89.2	0.000705167	0.000165439	0.000116514	-4.73244e-05
89.4	0.000706424	0.000172852	0.00012166	-4.18273e-05
89.6	0.000712393	0.000153577	0.000124341	-3.32259e-05
89.8	0.000719319	0.000146164	0.000122477	-2.39128e-05
90	0.000720875	0.000165439	0.000115865	-1.36938e-05
90.2	0.000714344	0.0001773	0.000107081	-1.23619e-06
90.4	0.000703291	0.000180265	0.000100231	1.37275e-05
90.6	0.000693223	0.000181747	9.74377e-05	2.80665e-05
90.8	0.000685749	0.000150612	9.75478e-05	3.48182e-05
91	0.000677895	0.000129854	9.88625e-05	2.75339e-05
91.2	0.000666709	0.000140233	0.000101462	7.06794e-06
91.4	0.000654016	0.000175817	0.000105704	-1.65664e-05
91.6	0.000646346	0.000211398	0.00010995	-3.06741e-05
91.8	0.00064911	0.000220293	0.000111464	-2.9234e-05
92	0.000660046	0.000248459	0.000109057	-1.66919e-05
92.2	0.000669751	0.00027514	0.000103875	-3.08291e-06
92.4	0.000670774	0.000294409	9.79386e-05	4.64759e-06
92.6	0.000665531	0.000278105	9.26207e-05	6.69942e-06
92.8	0.000662688	0.000244012	8.85071e-05	6.73698e-06
93	0.000665936	0.000223258	8.63152e-05	6.33025e-06
93.2	0.000669559	0.000226223	8.7349e-05	4.15555e-06
93.4	0.000665874	0.000248459	9.22765e-05	-1.05198e-06
93.6	0.000654052	0.000254388	9.93359e-05	-8.75362e-06
93.8	0.000640161	0.000238082	0.000104717	-1.73688e-05
94	0.000630677	0.000208433	0.000105473	-2.53079e-05
94.2	0.000627334	0.000206951	0.000101527	-3.08457e-05
94.4	0.000627213	0.000214363	9.44361e-05	-3.17076e-05
94.6	0.000627248	0.000220293	8.53435e-05	-2.60254e-05
94.8	0.000629204	0.00021881	7.52458e-05	-1.45522e-05
95	0.000639569	0.000211398	6.65114e-05	-1.54124e-06
95.2	0.000662794	0.000201021	6.26247e-05	7.50916e-06
95.4	0.000694194	0.000178782	6.57428e-05	9.34856e-06
95.6	0.000720869	0.00018323	7.45596e-05	4.489e-06
95.8	0.000730978	0.00021881	8.49885e-05	-3.8726e-06
96	0.00072223	0.000244012	9.32847e-05	-1.1815e-05
96.2	0.000701347	0.000220293	9.84459e-05	-1.63482e-05
96.4	0.000676938	0.000168404	0.000101922	-1.67157e-05
96.6	0.000654421	0.000153577	0.000105919	-1.48799e-05
96.8	0.000636195	0.000175817	0.000111748	-1.4127e-05
97	0.000623568	0.00019509	0.000118208	-1.60128e-05
97.2	0.000617539	0.000169887	0.000121232	-1.81966e-05
97.4	0.000618244	0.000144681	0.000116783	-1.58633e-05
97.6	0.000623642	0.00018323	0.000105224	-5.90872e-06
97.8	0.000629463	0.000233635	9.2044e-05	1.02736e-05
98	0.0006325	0.000257353	8.34824e-05	2.7881e-05
98.2	0.000634494	0.000252906	8.18731e-05	4.1815e-05
98.4	0.000640647	0.000232152	8.53609e-05	4.88774e-05
98.6	0.000652714	0.000206951	9.07751e-05	4.81532e-05
98.8	0.000665229	0.000175817	9.57545e-05	4.04077e-05
99	0.000671019	0.000165439	9.90831e-05	2.77171e-05
99.2	0.000669719	0.00018323	0.000100586	1.34351e-05
99.4	0.000668212	0.000205468	0.00010107	1.29193e-06
99.6	0.000672728	0.000214363	0.000101764	-6.1311e-06
99.8	0.000682773	0.000206951	0.000103197	-7.51194e-06
100	0.000692663	0.000140233	0.000104338	-1.86405e-06
100.2	0.000696597	6.60903e-05	0.000103182	1.06912e-05
100.4	0.000692016	7.7954e-05	9.87441e-05	2.69051e-05
100.6	0.000680405	0.000113543	9.24312e-05	4.06072e-05
100.8	0.000666294	0.000128371	8.70174e-05	4.59481e-05
101	0.000654625	0.00015506	8.4479e-05	4.12334e-05
101.2	0.000647486	0.000178782	8.52105e-05	3.0705e-05
101.4	0.000642692	0.000192125	8.85454e-05	2.21229e-05
101.6	0.000635938	0.000162473	9.26482e-05	2.04693e-05
101.8	0.000625023	0.000126888	9.43684e-05	2.33378e-05
102	0.000612203	0.000132819	9.14368e-05	2.39443e-05
102.2	0.000601995	0.000160991	8.53672e-05	1.91991e-05
102.4	0.00059679	0.000163956	8.02934e-05	1.32676e-05
102.6	0.000595421	0.000171369	7.82276e-05	1.23365e-05
102.8	0.000595436	0.000187678	7.7154e-05	1.7228e-05
103	0.00059524	0.000223258	7.43601e-05	2.2437e-05
103.2	0.000594495	0.000251423	6.98774e-05	2.2328e-05
103.4	0.000593925	0.00022474	6.59015e-05	1.78236e-05
103.6	0.000594249	0.000201021	6.44608e-05	1.62072e-05
103.8	0.000594914	0.000190643	6.66114e-05	2.3512e-05
104	0.000595403	0.000171369	7.24164e-05	3.73815e-05
104.2	0.000597926	0.000168404	8.0262e-05	4.79614e-05
104.4	0.000606207	0.000162473	8.70497e-05	4.5783e-05
104.6	0.000620511	0.000143198	9.0379e-05	2.92461e-05
104.8	0.000635464	0.000131337	9.02424e-05	5.35766e-06
105	0.000644024	0.00013875	8.81678e-05	-1.61657e-05
105.2	0.000643436	0.000128371	8.55223e-05	-2.931e-05
105.4	0.000636594	8.98173e-05	8.29891e-05	-3.35434e-05
105.6	0.000627421	9.72318e-05	8.07232e-05	-3.16361e-05
105.8	0.000616592	0.00011206	7.8325e-05	-2.68511e-05
106	0.000603649	0.000113543	7.48632e-05	-2.134e-05
106.2	0.000591631	0.000137268	6.94327e-05	-1.60984e-05
106.4	0.000586118	0.000169887	6.24562e-05	-1.19719e-05
106.6	0.000589607	0.000192125	5.68075e-05	-1.03431e-05
106.8	0.000599437	0.000193608	5.65839e-05	-1.26981e-05
107	0.000611711	0.000169887	6.33044e-05	-1.97935e-05
107.2	0.000624635	0.000158025	7.34039e-05	-3.0955e-05
107.4	0.000636646	0.000137268	8.06903e-05	-4.32728e-05
107.6	0.00064383	0.000135785	8.1763e-05	-5.19064e-05
107.8	0.00064262	0.000159508	7.85946e-05	-5.29429e-05
108	0.000634701	0.000180265	7.58285e-05	-4.63557e-05
108.2	0.000626348	0.000172852	7.63145e-05	-3.53546e-05
108.4	0.000622095	0.000135785	7.94046e-05	-2.33135e-05
108.6	0.000620765	0.000119474	8.25153e-05	-1.2147e-05
108.8	0.00061846	0.000131337	8.35477e-05	-2.76645e-06
109	0.000613618	0.000160991	8.24611e-05	4.30003e-06
109.2	0.000607492	0.000160991	8.14456e-05	9.07042e-06
109.4	0.000601069	0.000144681	8.31916e-05	1.24439e-05
109.6	0.000594437	0.00015506	8.80009e-05	1.56407e-05
109.8	0.000589325	0.000172852	9.28246e-05	1.89141e-05
110	0.000589233	0.00018323	9.42583e-05	2.10923e-05
110.2	0.000595651	0.000171369	9.22994e-05	2.00824e-05
110.4	0.000606093	0.000165439	8.97924e-05	1.32959e-05
110.6	0.000616766	0.000163956	8.84085e-05	-7.33893e-07
110.8	0.000625333	0.000128371	8.71078e-05	-1.90989e-05
111	0.000630496	0.000100197	8.48713e-05	-3.45952e-05
111.2	0.000630688	0.000106129	8.29794e-05	-4.1899e-05
111.4	0.000624354	0.000143198	8.35366e-05	-4.2723e-05
111.6	0.000611794	0.000169887	8.69308e-05	-4.26194e-05
111.8	0.000597044	0.0001773	9.19083e-05	-4.38326e-05
112	0.000586896	0.000180265	9.75429e-05	-4.36613e-05
112.2	0.000585991	0.000163956	0.000103789	-3.90137e-05
112.4	0.000592574	0.000132819	0.000109826	-3.00146e-05
112.6	0.000600289	0.000129854	0.000112834	-1.91673e-05
112.8	0.000604101	0.000162473	0.000109502	-9.10692e-06
113	0.00060355	0.000175817	9.90752e-05	-1.57112e-06
113.2	0.000601118	0.000159508	8.46404e-05	3.05128e-06
113.4	0.000599204	0.000125405	7.09578e-05	5.68089e-06
113.6	0.000598615	0.000103163	6.08855e-05	7.09379e-06
113.8	0.000598751	0.000100197	5.41281e-05	6.60851e-06
114	0.000598532	0.000126888	4.94851e-05	3.27957e-06
114.2	0.000597112	0.000163956	4.75079e-05	-1.99213e-06
114.4	0.0005943	0.000202503	5.00668e-05	-6.73398e-06
114.6	0.000590635	0.000229188	5.76986e-05	-8.95683e-06
114.8	0.000586497	0.000242529	6.82119e-05	-8.11656e-06
115	0.000581434	0.000245494	7.75891e-05	-4.70555e-06
115.2	0.000575756	0.000254388	8.19522e-05	2.30768e-07
115.4	0.000572517	0.000252906	7.98458e-05	5.62375e-06
115.6	0.000575851	0.000220293	7.36997e-05	1.11808e-05
115.8	0.000586469	0.00018916	6.85216e-05	1.78348e-05
116	0.000599814	0.000166921	6.82235e-05	2.71394e-05
116.2	0.000609426	0.000180265	7.28702e-05	3.94603e-05
116.4	0.000611967	0.000186195	7.8904e-05	5.22751e-05
116.6	0.000608891	0.000174334	8.13834e-05	6.07196e-05
116.8	0.000603689	0.000159508	7.68185e-05	6.022e-05
117	0.000598383	0.000147647	6.57113e-05	4.89121e-05
117.2	0.000593094	0.000150612	5.29799e-05	2.88612e-05
117.4	0.000587829	0.000153577	4.49107e-05	6.05025e-06
117.6	0.000582683	0.00013875	4.48539e-05	-1.1889e-05
117.8	0.000576596	0.000134302	5.16115e-05	-1.99667e-05
118	0.000568473	0.000125405	6.11189e-05	-1.89353e-05
118.2	0.00056001	0.000131337	6.87406e-05	-1.4327e-05
118.4	0.000555014	0.000132819	7.08815e-05	-1.2245e-05
118.6	0.000555311	0.000143198	6.65923e-05	-1.51031e-05
118.8	0.000559383	0.000165439	5.84538e-05	-1.98952e-05
119	0.000565013	0.000174334	5.10149e-05	-2.03896e-05
119.2	0.000570857	0.000158025	4.76087e-05	-1.26435e-05
119.4	0.00057516	0.000158025	4.85126e-05	8.91748e-07
119.6	0.00057532	0.000134302	5.17845e-05	1.38633e-05
119.8	0.000570028	0.00011206	5.53353e-05	2.2512e-05
120	0.000560994	0.000104646	5.8195e-05	2.75195e-05
120.2	0.000552188	0.000132819	6.03048e-05	2.92676e-05
120.4	0.000547822	0.000171369	6.1731e-05	2.48574e-05
120.6	0.00055021	0.00018323	6.24069e-05	1.22803e-05
120.8	0.000558099	0.000202503	6.23019e-05	-4.63e-06
121	0.00056749	0.000209916	6.14265e-05	-1.84487e-05
121.2	0.000574886	0.000192125	5.998e-05	-2.51635e-05
121.4	0.000579285	0.000174334	5.88074e-05	-2.72276e-05
121.6	0.000581354	0.000187678	5.92001e-05	-2.93846e-05
121.8	0.000582055	0.000190643	6.18394e-05	-3.25961e-05
122	0.000581897	0.000175817	6.6203e-05	-3.33188e-05
122.2	0.000580361	0.000140233	7.09874e-05	-2.87123e-05
122.4	0.000575929	0.000116509	7.48229e-05	-2.07409e-05
122.6	0.000567188	0.000143198	7.70913e-05	-1.39773e-05
122.8	0.000554429	0.000187678	7.87363e-05	-1.07998e-05
123	0.000540933	0.000205468	8.17687e-05	-1.02627e-05
123.2	0.000532802	0.000205468	8.70474e-05	-1.0632e-05
123.4	0.000535866	0.0001773	9.27802e-05	-1.12047e-05
123.6	0.000550419	0.000152095	9.61782e-05	-1.18238e-05
123.8	0.000568861	0.000152095	9.66125e-05	-1.21199e-05
124	0.000580761	0.000158025	9.60684e-05	-1.15026e-05
124.2	0.000581632	0.000175817	9.61773e-05	-8.96047e-06
124.4	0.000576185	0.000208433	9.60929e-05	-3.17149e-06
124.6	0.000573296	0.000190643	9.4191e-05	5.75724e-06
124.8	0.000578563	0.000146164	9.08371e-05	1.47609e-05
125	0.000590111	0.000123923	8.8139e-05	1.95116e-05
125.2	0.000599512	0.000123923	8.71612e-05	1.79721e-05
125.4	0.000597861	0.000135785	8.64372e-05	1.15714e-05
125.6	0.000583232	0.000165439	8.3644e-05	3.23668e-06
125.8	0.0005625	0.00018323	7.82418e-05	-4.52188e-06
126	0.000545494	0.000163956	7.21089e-05	-9.61166e-06
126.2	0.0005378	0.000137268	6.81349e-05	-1.01862e-05
126.4	0.000539052	0.000146164	6.85126e-05	-6.07582e-06
126.6	0.000546192	0.00015506	7.33168e-05	-1.01176e-07
126.8	0.000556338	0.000149129	7.97862e-05	3.63813e-06
127	0.000566618	0.000149129	8.38884e-05	3.52041e-06
127.2	0.000573723	0.000144681	8.37921e-05	1.60083e-06
127.4	0.000575968	0.000131337	8.14656e-05	2.21772e-07
127.6	0.000575387	0.000131337	8.03908e-05	-1.76928e-06
127.8	0.000575934	0.000163956	8.23493e-05	-7.81731e-06
128	0.000579792	0.000192125	8.64859e-05	-1.87412e-05
128.2	0.000586712	0.0001773	9.02316e-05	-3.08248e-05
128.4	0.000595306	0.000140233	9.07575e-05	-3.9631e-05
128.6	0.00060237	9.87146e-05	8.67787e-05	-4.43839e-05
128.8	0.00060248	5.27432e-05	7.96681e-05	-4.71921e-05
129	0.000592181	4.23619e-05	7.22583e-05	-4.85571e-05
129.2	0.000574914	8.24028e-05	6.62715e-05	-4.5271e-05
129.4	0.000559085	0.000129854	6.11852e-05	-3.31717e-05
129.6	0.000550345	0.000163956	5.54034e-05	-1.14941e-05
129.8	0.000547301	0.000171369	4.81782e-05	1.51424e-05
130	0.000545379	0.000159508	4.05838e-05	3.82782e-05
130.2	0.000543044	0.000150612	3.48345e-05	4.96257e-05
130.4	0.000542445	0.000140233	3.24108e-05	4.56441e-05
130.6	0.000545188	0.000150612	3.27223e-05	3.04116e-05
130.8	0.000550173	0.000163956	3.39866e-05	1.40231e-05
131	0.00055546	0.000158025	3.55755e-05	5.71391e-06
131.2	0.000559719	0.000150612	3.87286e-05	7.18422e-06
131.4	0.000561451	0.000141716	4.44114e-05	1.36263e-05
131.6	0.000559182	0.000143198	5.13666e-05	2.06158e-05
131.8	0.000553688	0.000156543	5.71777e-05	2.73019e-05
132	0.000548841	0.000171369	6.05838e-05	3.33885e-05
132.2	0.000549402	0.000159508	6.19731e-05	3.68349e-05
132.4	0.000557708	0.000147647	6.23436e-05	3.58967e-05
132.6	0.000570894	0.000160991	6.28062e-05	3.16903e-05
132.8	0.000580501	0.000160991	6.46576e-05	2.79691e-05
133	0.000577907	0.000132819	6.86424e-05	2.8638e-05
133.2	0.000563299	0.000137268	7.37561e-05	3.46709e-05
133.4	0.000547294	0.000153577	7.74907e-05	4.27481e-05
133.6	0.000540562	0.000137268	7.78308e-05	4.75966e-05
133.8	0.000543705	0.000149129	7.50729e-05	4.62642e-05
134	0.000549744	0.000187678	7.18066e-05	3.99994e-05
134.2	0.000553337	0.000190643	7.08943e-05	3.22754e-05
134.4	0.000553809	0.000175817	7.2587e-05	2.57358e-05
134.6	0.000551819	0.000175817	7.35477e-05	2.13295e-05
134.8	0.000548057	0.000159508	6.98663e-05	1.94118e-05
135	0.000545326	0.000147647	6.13563e-05	1.9533e-05
135.2	0.000547814	0.000149129	5.2005e-05	1.85962e-05
135.4	0.00055592	0.00015506	4.61663e-05	1.21558e-05
135.6	0.000563717	0.000162473	4.50877e-05	1.21084e-08
135.8	0.000564067	0.000158025	4.69558e-05	-1.10094e-05
136	0.000555873	0.000160991	4.934e-05	-1.19229e-05
136.2	0.000544752	0.000141716	5.12168e-05	9.80177e-07
136.4	0.000537189	0.000135785	5.30136e-05	2.31881e-05
136.6	0.000535524	0.000131337	5.52102e-05	4.4816e-05
136.8	0.000538077	0.000129854	5.7204e-05	5.65451e-05
137	0.000542341	0.000159508	5.76649e-05	5.45171e-05
137.2	0.000547532	0.000171369	5.61247e-05	4.0744e-05
137.4	0.000554397	0.000153577	5.41328e-05	2.03416e-05
137.6	0.000562205	0.000149129	5.43159e-05	-3.11079e-07
137.8	0.000566144	0.000120957	5.79664e-05	-1.45917e-05
138	0.000559671	0.00010168	6.39743e-05	-1.86037e-05
138.2	0.000541194	8.38857e-05	7.04345e-05	-1.41434e-05
138.4	0.000518044	0.000109095	7.66496e-05	-7.34254e-06
138.6	0.000502272	0.000135785	8.28626e-05	-4.13836e-06
138.8	0.000501393	0.000116509	8.84496e-05	-7.19267e-06
139	0.000513079	9.72318e-05	9.13252e-05	-1.55082e-05
139.2	0.000529164	9.72318e-05	8.9491e-05	-2.5367e-05
139.4	0.000544237	0.000100197	8.29872e-05	-3.19574e-05
139.6	0.000558905	0.000113543	7.41702e-05	-3.12314e-05
139.8	0.000574745	0.00012244	6.61623e-05	-2.15674e-05
140	0.000588522	9.87146e-05	6.11303e-05	-5.27936e-06
140.2	0.000593439	8.53686e-05	5.97267e-05	1.14242e-05
140.4	0.000585649	8.68515e-05	6.13882e-05	2.20141e-05
140.6	0.000567948	7.6471e-05	6.45931e-05	2.45101e-05
140.8	0.000546787	8.24028e-05	6.7216e-05	2.21537e-05
141	0.000526786	0.000115026	6.7761e-05	1.91907e-05
141.2	0.00050914	0.000146164	6.68092e-05	1.76262e-05
141.4	0.000494854	0.000158025	6.65374e-05	1.83878e-05
141.6	0.000487393	0.000166921	6.80924e-05	2.27368e-05
141.8	0.000489849	0.000165439	6.99565e-05	2.98882e-05
142	0.000499665	0.000165439	6.97218e-05	3.45332e-05
142.2	0.000508752	0.00015506	6.71091e-05	2.96628e-05
142.4	0.000510222	0.000146164	6.42092e-05	1.24169e-05
142.6	0.000504274	0.000168404	6.27359e-05	-1.33588e-05
142.8	0.000497708	0.000159508	6.19258e-05	-3.92029e-05
143	0.000498918	0.000103163	5.93542e-05	-5.63338e-05
143.2	0.000512482	5.57093e-05	5.34055e-05	-6.05441e-05
143.4	0.000536487	7.49881e-05	4.51056e-05	-5.48076e-05
143.6	0.000563922	0.000125405	3.78466e-05	-4.59935e-05
143.8	0.000586035	0.000128371	3.50076e-05	-3.83357e-05
144	0.000594663	0.000109095	3.76191e-05	-3.1167e-05
144.2	0.00058456	0.000109095	4.4246e-05	-2.25695e-05
144.4	0.000557474	0.000135785	5.2356e-05	-1.3055e-05
144.6	0.000524154	0.000169887	5.94061e-05	-5.22837e-06
144.8	0.000498798	0.000180265	6.37666e-05	-1.1875e-06
145	0.000488917	0.00019509	6.55669e-05	-7.89627e-07
145.2	0.000490775	0.000221775	6.60737e-05	-2.25785e-06
145.4	0.000494722	0.000229188	6.59845e-05	-4.37904e-06
145.6	0.000493811	0.00023067	6.53633e-05	-7.34769e-06
145.8	0.000487779	0.000226223	6.51637e-05	-1.08034e-05
146	0.00048136	0.000217328	6.67982e-05	-1.2393e-05
146.2	0.000480454	0.000190643	6.96561e-05	-1.02541e-05
146.4	0.000489285	0.000144681	7.12398e-05	-6.27752e-06
146.6	0.000509073	0.000146164	7.05456e-05	-4.25803e-06
146.8	0.000536834	0.000187678	6.90476e-05	-4.44896e-06
147	0.000564606	0.000187678	6.74914e-05	-2.67751e-06
147.2	0.00058178	0.000187678	6.40927e-05	4.08018e-06
147.4	0.00058077	0.000198056	5.72351e-05	1.3546e-05
147.6	0.000561989	0.000187678	4.82548e-05	2.03696e-05
147.8	0.000533856	0.00015506	4.01088e-05	2.03089e-05
148	0.0005074	0.00013875	3.4052e-05	1.1958e-05
148.2	0.000489845	0.000135785	2.87448e-05	-2.67271e-06
148.4	0.000482848	0.000131337	2.24681e-05	-1.79422e-05
148.6	0.000485784	0.000119474	1.55755e-05	-2.69568e-05
148.8	0.000498374	0.000146164	1.08513e-05	-2.59684e-05
149	0.000518981	0.000152095	1.17427e-05	-1.65735e-05
149.2	0.000542016	0.000140233	1.9646e-05	-4.3993e-06
149.4	0.000558922	0.000137268	3.21269e-05	3.12903e-06
149.6	0.000562314	0.000162473	4.41778e-05	-3.71729e-07
149.8	0.000550311	0.00015506	5.21662e-05	-1.54884e-05
150	0.0005287	0.00012244	5.64984e-05	-3.44675e-05
150.2	0.000508432	0.000110577	5.98948e-05	-4.63029e-05
150.4	0.000498488	0.000100197	6.37442e-05	-4.51018e-05
150.6	0.000499789	0.000110577	6.74648e-05	-3.24168e-05
150.8	0.00050584	0.000123923	7.12e-05	-1.36377e-05
151	0.000508932	9.27831e-05	7.70244e-05	4.60394e-06
151.2	0.00050626	8.09198e-05	8.58139e-05	1.55667e-05
151.4	0.000501568	0.000109095	9.39172e-05	1.60004e-05
151.6	0.000501015	0.000129854	9.5426e-05	9.168e-06
151.8	0.000506533	0.000120957	8.83118e-05	1.35798e-06
152	0.000513444	0.000109095	7.65361e-05	-4.64683e-06
152.2	0.000515166	0.000110577	6.52055e-05	-1.04342e-05
152.4	0.000509498	0.000141716	5.50657e-05	-1.70227e-05
152.6	0.000499641	0.000171369	4.3226e-05	-2.17666e-05
152.8	0.000490055	0.000160991	2.86548e-05	-2.05357e-05
153	0.000482924	0.000137268	1.51854e-05	-1.15764e-05
153.2	0.000479044	0.000134302	8.53156e-06	2.90599e-06
153.4	0.000480215	0.000104646	1.1118e-05	1.83088e-05
153.6	0.000487971	7.6471e-05	2.02206e-05	3.08516e-05
153.8	0.000499855	6.90562e-05	3.07387e-05	3.95999e-05
154	0.000509428	0.000109095	3.94791e-05	4.55472e-05
154.2	0.000510697	0.000153577	4.67268e-05	4.93414e-05
154.4	0.000501702	0.000178782	5.38293e-05	5.05222e-05
154.6	0.000485234	0.000162473	6.01313e-05	4.87099e-05
154.8	0.000468289	0.000116509	6.35063e-05	4.43913e-05
155	0.000459183	0.000103163	6.39724e-05	3.77749e-05
155.2	0.00046167	9.13002e-05	6.52075e-05	2.79384e-05
155.4	0.000471578	7.6471e-05	7.0931e-05	1.50922e-05
155.6	0.000481224	7.7954e-05	8.00301e-05	3.38581e-06
155.8	0.000487092	0.000126888	8.66248e-05	-1.64853e-06
156	0.000491419	0.000147647	8.53381e-05	1.71615e-09
156.2	0.000496749	0.000128371	7.5811e-05	1.05066e-06
156.4	0.000501753	9.4266e-05	6.2069e-05	-5.40407e-06
156.6	0.000503282	7.6471e-05	4.86305e-05	-1.73484e-05
156.8	0.000500174	7.35051e-05	3.78479e-05	-2.45972e-05
157	0.000493838	9.57489e-05	3.01041e-05	-1.7945e-05
157.2	0.000486977	0.00013875	2.52687e-05	2.4136e-06
157.4	0.000482418	0.000165439	2.35693e-05	2.64435e-05
157.6	0.000480829	0.000158025	2.52609e-05	4.14252e-05
157.8	0.000479084	0.000140233	2.96648e-05	4.04086e-05
158	0.000473431	0.000129854	3.49978e-05	2.59609e-05
158.2	0.000464778	0.000125405	3.95099e-05	7.53133e-06
158.4	0.000458239	0.00012244	4.22693e-05	-5.19325e-06
158.6	0.000456674	0.000109095	4.24331e-05	-8.02767e-06
158.8	0.000456863	0.000119474	3.8927e-05	-2.97347e-06
159	0.000453335	0.000128371	3.21174e-05	5.12051e-06
159.2	0.000444886	0.000100197	2.4969e-05	1.14304e-05
159.4	0.000436159	6.01583e-05	2.10901e-05	1.24222e-05
159.6	0.00043299	4.97772e-05	2.20031e-05	7.6286e-06
159.8	0.00043711	5.57093e-05	2.7137e-05	7.88861e-07
160	0.000445943	7.6471e-05	3.53543e-05	-2.78793e-06
160.2	0.000456734	9.27831e-05	4.49587e-05	-5.29336e-07
160.4	0.000468751	0.000116509	5.29371e-05	6.25511e-06
160.6	0.000480929	0.000132819	5.61525e-05	1.40385e-05
160.8	0.00049019	0.000125405	5.39318e-05	1.84109e-05
161	0.000494813	0.000106129	4.87402e-05	1.54351e-05
161.2	0.000498085	8.68515e-05	4.37326e-05	4.26357e-06
161.4	0.000505283	7.94369e-05	3.99846e-05	-1.12806e-05
161.6	0.000516443	7.49881e-05	3.65698e-05	-2.51996e-05
161.8	0.000524235	7.94369e-05	3.27357e-05	-3.44821e-05
162	0.000520416	7.35051e-05	2.89252e-05	-4.12564e-05
162.2	0.000503911	0.000107612	2.5747e-05	-4.89802e-05
162.4	0.000481953	0.000149129	2.30099e-05	-5.74784e-05
162.6	0.000463637	0.000125405	2.03879e-05	-6.31593e-05
162.8	0.000452907	0.000113543	1.88707e-05	-6.33572e-05
163	0.000447842	0.000129854	2.10046e-05	-5.90501e-05
163.2	0.000445523	0.000132819	2.88702e-05	-5.37366e-05
163.4	0.000445192	0.000116509	4.128e-05	-5.05625e-05
163.6	0.000446391	0.000103163	5.34284e-05	-5.01218e-05
163.8	0.000447468	0.000116509	6.02316e-05	-5.05714e-05
164	0.000448116	0.000116509	6.0303e-05	-5.03538e-05
164.2	0.000450595	0.000100197	5.64032e-05	-5.07642e-05
164.4	0.000456054	0.000103163	5.21364e-05	-5.49465e-05
164.6	0.000462244	0.000107612	4.88182e-05	-6.42033e-05
164.8	0.00046737	0.00012244	4.57871e-05	-7.55889e-05
165	0.000473912	0.000159508	4.2954e-05	-8.27512e-05
165.2	0.000485656	0.000184713	4.15382e-05	-7.9406e-05
165.4	0.000501924	0.000190643	4.17043e-05	-6.37265e-05
165.6	0.000517059	0.000163956	4.11025e-05	-4.04964e-05
165.8	0.000525159	0.000146164	3.77994e-05	-1.84726e-05
166	0.000523628	0.000123923	3.38207e-05	-4.87563e-06
166.2	0.000513258	0.000143198	3.31253e-05	-1.72291e-06
166.4	0.000497671	0.000171369	3.61625e-05	-5.81004e-06
166.6	0.000482674	0.000163956	3.93631e-05	-1.08232e-05
166.8	0.000473708	0.000160991	4.06346e-05	-1.07662e-05
167	0.000472758	0.000178782	4.23731e-05	-4.1851e-06
167.2	0.000477852	0.000172852	4.74474e-05	4.04087e-06
167.4	0.000485145	0.000143198	5.44803e-05	6.50274e-06
167.6	0.000491046	8.38857e-05	5.91721e-05	1.60558e-07
167.8	0.000493386	5.86753e-05	5.90701e-05	-1.04722e-05
168	0.000492621	7.35051e-05	5.53823e-05	-1.73745e-05
168.2	0.0004921	8.53686e-05	5.10342e-05	-1.65216e-05
168.4	0.000494977	0.000107612	4.85443e-05	-1.17119e-05
168.6	0.000500258	0.000143198	4.9194e-05	-1.0952e-05
168.8	0.000504021	0.000162473	5.25919e-05	-1.84168e-05
169	0.000504664	0.00013875	5.67812e-05	-2.94765e-05
169.2	0.000504259	0.000106129	5.94849e-05	-3.38959e-05
169.4	0.000504307	9.4266e-05	5.9397e-05	-2.44479e-05
169.6	0.000502512	0.000126888	5.6292e-05	-2.85072e-06
169.8	0.000494799	0.000184713	5.05254e-05	2.20305e-05
170	0.000480173	0.000199538	4.30211e-05	4.09279e-05
170.2	0.000463561	0.000181747	3.57152e-05	4.90395e-05
170.4	0.000453176	0.000156543	3.15654e-05	4.59927e-05
170.6	0.000453718	0.000141716	3.33703e-05	3.41513e-05
170.8	0.000461974	0.000135785	4.1801e-05	1.86563e-05
171	0.000469726	0.000107612	5.43595e-05	7.11795e-06
171.2	0.000471241	8.38857e-05	6.65808e-05	5.7248e-06
171.4	0.000468055	7.94369e-05	7.47073e-05	1.43555e-05
171.6	0.000466573	9.72318e-05	7.76198e-05	2.6083e-05
171.8	0.000470723	0.000116509	7.65514e-05	3.17272e-05
172	0.000476759	0.000109095	7.31176e-05	2.56598e-05
172.2	0.000475831	8.83344e-05	6.77149e-05	9.14918e-06
172.4	0.000462553	8.09198e-05	6.00108e-05	-1.09081e-05
172.6	0.000441523	0.000110577	5.07885e-05	-2.70908e-05
172.8	0.000425062	0.000143198	4.24076e-05	-3.60502e-05
173	0.000423594	0.000149129	3.7031e-05	-3.92151e-05
173.2	0.000437171	0.000132819	3.51447e-05	-4.04783e-05
173.4	0.000456029	0.000134302	3.60687e-05	-4.30618e-05
173.6	0.000469544	0.000143198	3.87512e-05	-4.72189e-05
173.8	0.000474773	0.000143198	4.13469e-05	-5.07159e-05
174	0.000476629	0.000128371	4.09951e-05	-5.19184e-05
174.2	0.00048075	0.000125405	3.54114e-05	-5.16972e-05
174.4	0.00048715	0.000110577	2.51817e-05	-5.15759e-05
174.6	0.000490607	9.4266e-05	1.40061e-05	-5.06018e-05
174.8	0.000485951	8.68515e-05	6.03267e-06	-4.523e-05
175	0.000472546	7.20222e-05	3.06634e-06	-3.28698e-05
175.2	0.000455685	9.27831e-05	4.75751e-06	-1.49721e-05
175.4	0.000445494	0.000131337	1.06809e-05	4.34542e-06
175.6	0.000451687	0.000149129	2.07289e-05	2.24366e-05
175.8	0.000474696	0.000126888	3.34996e-05	3.96384e-05
176	0.000502256	8.24028e-05	4.58411e-05	5.63543e-05
176.2	0.000518414	8.53686e-05	5.47598e-05	6.96023e-05
176.4	0.000516631	0.00011206	5.91706e-05	7.36476e-05
176.6	0.000502881	0.000106129	5.94982e-05	6.48748e-05
176.8	0.000487548	9.13002e-05	5.65909e-05	4.60896e-05
177	0.000477066	9.4266e-05	5.20667e-05	2.53313e-05
177.2	0.000472665	8.38857e-05	4.89307e-05	9.92964e-06
177.4	0.0004731	8.53686e-05	4.97155e-05	1.65963e-06
177.6	0.000476163	0.000106129	5.3387e-05	-2.64324e-06
177.8	0.000479629	9.13002e-05	5.57121e-05	-6.35759e-06
178	0.000483337	6.31243e-05	5.35478e-05	-9.23887e-06
178.2	0.000489214	7.20222e-05	4.77093e-05	-8.38442e-06
178.4	0.00049711	8.68515e-05	4.13747e-05	-2.85941e-06
178.6	0.000502016	8.24028e-05	3.70419e-05	3.79494e-06
178.8	0.000498487	0.000126888	3.54976e-05	6.56377e-06
179	0.000487908	0.000174334	3.65233e-05	3.33121e-06
179.2	0.000478483	0.000169887	3.94941e-05	-4.95382e-06
179.4	0.000476258	0.000144681	4.33278e-05	-1.67822e-05
179.6	0.000477933	0.00012244	4.65532e-05	-3.0015e-05
179.8	0.000474986	7.20222e-05	4.81213e-05	-4.00597e-05
180	0.000464041	3.34635e-05	4.85545e-05	-4.2115e-05
180.2	0.000450621	3.19804e-05	5.00894e-05	-3.69678e-05
180.4	0.000442715	7.20222e-05	5.47009e-05	-3.1692e-05
180.6	0.000442732	0.000106129	6.12819e-05	-3.20095e-05
180.8	0.000446534	0.00012244	6.54909e-05	-3.5435e-05
181	0.000448978	0.00015506	6.3486e-05	-3.40435e-05
181.2	0.000449069	0.000190643	5.58296e-05	-2.31591e-05
181.4	0.000449954	0.000192125	4.73177e-05	-5.94486e-06
181.6	0.000454895	0.000175817	4.32071e-05	9.82778e-06
181.8	0.000463601	0.000166921	4.57306e-05	1.80897e-05
182	0.000472324	0.000149129	5.33164e-05	1.75832e-05
182.2	0.000477334	0.000153577	6.19135e-05	1.05098e-05
182.4	0.000477981	0.000126888	6.69901e-05	1.59118e-07
182.6	0.000476651	0.000104646	6.54457e-05	-1.00989e-05
182.8	0.000476641	9.27831e-05	5.69228e-05	-1.74294e-05
183	0.000480025	9.13002e-05	4.40094e-05	-2.06478e-05
183.2	0.000486448	9.27831e-05	3.12113e-05	-2.07762e-05
183.4	0.000493197	8.38857e-05	2.30601e-05	-1.99163e-05
183.6	0.0004966	8.09198e-05	2.21621e-05	-1.92187e-05
183.8	0.000493851	6.75733e-05	2.80818e-05	-1.82589e-05
184	0.000484307	4.23619e-05	3.74501e-05	-1.64052e-05
184.2	0.000470148	8.38857e-05	4.53879e-05	-1.35954e-05
184.4	0.000456109	0.000126888	4.8302e-05	-9.1586e-06
184.6	0.000447413	0.000149129	4.66155e-05	-1.46973e-06
184.8	0.0004463	0.000140233	4.42849e-05	9.74954e-06
185	0.00044976	0.000116509	4.45697e-05	2.18144e-05
185.2	0.00045145	0.000123923	4.67177e-05	3.10748e-05
185.4	0.000447765	0.000134302	4.76135e-05	3.5465e-05
185.6	0.000442273	0.000109095	4.58746e-05	3.3945e-05
185.8	0.00044226	7.05392e-05	4.33196e-05	2.52089e-05
186	0.000450607	6.75733e-05	4.29896e-05	9.43669e-06
186.2	0.000462872	0.000100197	4.64344e-05	-8.92953e-06
186.4	0.000472017	0.000143198	5.24513e-05	-2.2215e-05
186.6	0.000473941	0.000168404	5.80344e-05	-2.45894e-05
186.8	0.000469099	0.000153577	6.07935e-05	-1.64898e-05
187	0.000461158	0.000131337	6.0586e-05	-4.21377e-06
187.2	0.000454437	9.72318e-05	5.88172e-05	5.01869e-06
187.4	0.000450978	7.20222e-05	5.64999e-05	8.19437e-06
187.6	0.000448851	9.27831e-05	5.35161e-05	7.56114e-06
187.8	0.000443712	0.000117992	5.00583e-05	7.39522e-06
188	0.000433122	0.000123923	4.81349e-05	9.72502e-06
188.2	0.000419537	0.000125405	5.01807e-05	1.26186e-05
188.4	0.000408925	7.94369e-05	5.58227e-05	1.27951e-05
188.6	0.00040697	2.90142e-05	6.13807e-05	1.02851e-05
188.8	0.000416041	8.25017e-06	6.3179e-05	9.6142e-06
189	0.000433351	2.30817e-05	6.03762e-05	1.51299e-05
189.2	0.00045113	3.19804e-05	5.4412e-05	2.51089e-05
189.4	0.000460709	4.3845e-05	4.70323e-05	3.13256e-05
189.6	0.000458401	6.60903e-05	3.95352e-05	2.53685e-05
189.8	0.000448112	8.83344e-05	3.32747e-05	6.04064e-06
190	0.000438527	0.000117992	2.9913e-05	-1.92424e-05
190.2	0.000436768	0.000147647	3.04773e-05	-4.00157e-05
190.4	0.000442936	0.000156543	3.41981e-05	-4.9257e-05
190.6	0.000450983	0.000135785	3.89744e-05	-4.57565e-05
190.8	0.000455583	0.000104646	4.30671e-05	-3.3621e-05
191	0.000456046	7.94369e-05	4.55989e-05	-2.08271e-05
191.2	0.000452275	0.000113543	4.56671e-05	-1.49841e-05
191.4	0.000441057	0.000153577	4.26781e-05	-1.75833e-05
191.6	0.000420798	0.000160991	3.81164e-05	-2.35597e-05
191.8	0.000397893	0.000147647	3.52423e-05	-2.71902e-05
192	0.00038353	0.000135785	3.58941e-05	-2.62089e-05
192.2	0.000383352	0.000113543	3.8903e-05	-2.05054e-05
192.4	0.000392412	0.00010168	4.24974e-05	-1.11178e-05
192.6	0.000400497	0.000115026	4.63918e-05	-2.0943e-06
192.8	0.000401073	0.00012244	5.01796e-05	-5.8882e-08
193	0.000395355	0.000123923	5.17853e-05	-9.19528e-06
193.2	0.000389472	0.000113543	4.9825e-05	-2.67455e-05
193.4	0.000388434	9.4266e-05	4.62953e-05	-4.40032e-05
193.6	0.000392354	8.98173e-05	4.45817e-05	-5.23742e-05
193.8	0.000398139	0.000104646	4.50601e-05	-4.98923e-05
194	0.000404186	0.000109095	4.44414e-05	-4.24468e-05
194.2	0.00041193	8.83344e-05	3.98401e-05	-3.80147e-05
194.4	0.000422154	9.27831e-05	3.24235e-05	-3.96274e-05
194.6	0.000431562	0.000107612	2.62793e-05	-4.40574e-05
194.8	0.000435601	0.000119474	2.41147e-05	-4.6111e-05
195	0.000434903	0.000117992	2.51154e-05	-4.34687e-05
195.2	0.000436092	6.46073e-05	2.70687e-05	-3.83893e-05
195.4	0.000444228	2.31741e-06	2.90702e-05	-3.51028e-05
195.6	0.000456042	3.80061e-06	3.12159e-05	-3.50474e-05
195.8	0.000462548	7.35051e-05	3.30698e-05	-3.54346e-05
196	0.000457579	0.00010168	3.41267e-05	-3.32098e-05
196.2	0.000442847	8.09198e-05	3.5155e-05	-2.88779e-05
196.4	0.000426061	3.79127e-05	3.76034e-05	-2.4737e-05
196.6	0.000415629	1.12165e-05	4.18367e-05	-2.04214e-05
196.8	0.000416431	2.60479e-05	4.67737e-05	-1.27217e-05
197	0.000429016	8.83344e-05	5.08741e-05	-6.25653e-08
197.2	0.000451552	0.00012244	5.28844e-05	1.50352e-05
197.4	0.000480489	0.000134302	5.22931e-05	2.82434e-05
197.6	0.000507873	0.000104646	4.98717e-05	3.57304e-05
197.8	0.000521379	9.27831e-05	4.72878e-05	3.44743e-05
198	0.000512846	8.98173e-05	4.54927e-05	2.43593e-05
198.2	0.00048741	0.000100197	4.39429e-05	1.0946e-05
198.4	0.0004602	8.09198e-05	4.20664e-05	2.38871e-06
198.6	0.000443211	7.6471e-05	4.08462e-05	2.18563e-06
198.8	0.000437974	0.000107612	4.16741e-05	7.63042e-06
199	0.00044006	0.000126888	4.36542e-05	1.53727e-05
199.2	0.000445909	0.000100197	4.34444e-05	2.45455e-05
199.4	0.000453345	0.000100197	3.86243e-05	3.34934e-05
199.6	0.000458928	8.24028e-05	3.07997e-05	3.72198e-05
199.8	0.000458984	6.60903e-05	2.48889e-05	3.0562e-05
200	0.000453282	6.01583e-05	2.5242e-05	1.29292e-05
200.2	0.000444923	8.09198e-05	3.21201e-05	-1.09069e-05
200.4	0.000436148	0.000103163	4.1524e-05	-3.40246e-05
200.6	0.000426812	0.000125405	4.82898e-05	-5.08504e-05
200.8	0.000417517	0.000141716	4.94806e-05	-5.80994e-05
201	0.000411374	0.000146164	4.54841e-05	-5.42244e-05
201.2	0.000411411	0.000135785	3.88992e-05	-4.05241e-05
201.4	0.000417978	0.000120957	3.27311e-05	-2.35502e-05
201.6	0.000429129	0.000109095	2.92034e-05	-1.3868e-05
201.8	0.000441854	0.000106129	2.96252e-05	-1.85016e-05
202	0.000452691	9.4266e-05	3.43663e-05	-3.29497e-05
202.2	0.000458793	6.46073e-05	4.21139e-05	-4.295e-05
202.4	0.000459151	5.86753e-05	4.97597e-05	-3.73837e-05
202.6	0.000454229	5.27432e-05	5.4278e-05	-1.94944e-05
202.8	0.000444723	3.93958e-05	5.48931e-05	-3.51033e-06
203	0.000431998	4.68111e-05	5.30592e-05	-7.40898e-07
203.2	0.000419648	5.57093e-05	5.07459e-05	-1.08668e-05
203.4	0.000412741	4.3845e-05	4.93181e-05	-2.58349e-05
203.6	0.000414571	7.49881e-05	4.95373e-05	-3.89158e-05
203.8	0.000424729	0.000128371	5.13255e-05	-4.84395e-05
204	0.000439902	0.000163956	5.30854e-05	-5.47769e-05
204.2	0.000455153	0.000153577	5.22832e-05	-5.70089e-05
204.4	0.000465055	0.000123923	4.78457e-05	-5.33532e-05
204.6	0.000465812	9.87146e-05	4.20844e-05	-4.31105e-05
204.8	0.000457246	5.86753e-05	3.96468e-05	-2.77066e-05
205	0.000442763	8.25017e-06	4.38853e-05	-1.11735e-05
205.2	0.000427478	2.45648e-05	5.3897e-05	5.40624e-07
205.4	0.000415846	7.7954e-05	6.51836e-05	2.67442e-06
205.6	0.000410038	9.4266e-05	7.3054e-05	-4.8613e-06
205.8	0.000409763	8.98173e-05	7.50216e-05	-1.70998e-05
206	0.000413018	9.27831e-05	7.06572e-05	-2.72207e-05
206.2	0.000417105	9.72318e-05	6.09655e-05	-3.10475e-05
206.4	0.000420123	9.13002e-05	4.86595e-05	-2.97629e-05
206.6	0.000422099	0.000109095	3.78089e-05	-2.8134e-05
206.8	0.000424188	0.000152095	3.15992e-05	-2.92812e-05
207	0.000426962	0.000147647	2.98686e-05	-3.17485e-05
207.2	0.000430202	0.000141716	2.919e-05	-3.22159e-05
207.4	0.000433539	0.000113543	2.59007e-05	-2.98698e-05
207.6	0.000435985	9.57489e-05	1.93772e-05	-2.72257e-05
207.8	0.000435703	9.87146e-05	1.26359e-05	-2.73043e-05
208	0.000431869	9.72318e-05	1.00214e-05	-3.05228e-05
208.2	0.000426486	7.94369e-05	1.39256e-05	-3.43837e-05
208.4	0.000423116	5.86753e-05	2.28613e-05	-3.62748e-05
208.6	0.000423873	4.3845e-05	3.27282e-05	-3.6066e-05
208.8	0.000428447	3.79127e-05	4.07556e-05	-3.52685e-05
209	0.000435518	4.82941e-05	4.79672e-05	-3.43836e-05
209.2	0.000443148	6.16413e-05	5.6774e-05	-3.28225e-05
209.4	0.000447315	5.86753e-05	6.65901e-05	-3.16612e-05
209.6	0.000443018	4.97772e-05	7.34473e-05	-3.43162e-05
209.8	0.000429853	7.20222e-05	7.41366e-05	-4.26894e-05
210	0.000415153	0.000110577	6.92919e-05	-5.37086e-05
210.2	0.000408344	0.000129854	6.18872e-05	-6.16196e-05
210.4	0.000412052	0.000110577	5.41477e-05	-6.32466e-05
210.6	0.000420395	9.57489e-05	4.70434e-05	-5.95193e-05
210.8	0.000425376	9.4266e-05	4.14359e-05	-5.2825e-05
211	0.000423415	0.000106129	3.75698e-05	-4.5285e-05
211.2	0.000416635	0.000104646	3.36752e-05	-3.94382e-05
211.4	0.000409804	9.4266e-05	2.70275e-05	-3.79663e-05
211.6	0.000406094	6.31243e-05	1.69794e-05	-4.17006e-05
211.8	0.000404828	4.68111e-05	6.15608e-06	-4.90907e-05
212	0.000403042	7.49881e-05	-1.50123e-06	-5.76977e-05
212.2	0.000398876	0.00011206	-3.51743e-06	-6.49489e-05
212.4	0.000393165	0.000129854	1.18981e-09	-6.82837e-05
212.6	0.000388783	0.000132819	7.26296e-06	-6.72221e-05
212.8	0.000389671	0.000117992	1.60301e-05	-6.54486e-05
213	0.00039957	0.000132819	2.36922e-05	-6.81644e-05
213.2	0.000419109	0.000152095	2.73248e-05	-7.61439e-05
213.4	0.000442977	0.000137268	2.57038e-05	-8.38539e-05
213.6	0.000461352	0.000109095	2.14772e-05	-8.4291e-05
213.8	0.000465891	0.000107612	1.95995e-05	-7.48719e-05
214	0.000455315	0.000113543	2.29044e-05	-5.87477e-05
214.2	0.000435968	0.000100197	3.0132e-05	-4.19046e-05
214.4	0.000416916	8.98173e-05	3.81406e-05	-2.94456e-05
214.6	0.000403357	0.00010168	4.44465e-05	-2.39093e-05
214.8	0.000394525	0.000135785	4.73758e-05	-2.64536e-05
215	0.000388345	0.000171369	4.5733e-05	-3.81333e-05
215.2	0.000386308	0.000171369	3.99849e-05	-5.78707e-05
215.4	0.000391365	0.000147647	3.32936e-05	-7.92517e-05
215.6	0.000402355	0.000110577	3.00388e-05	-9.2061e-05
215.8	0.000413997	9.13002e-05	3.27621e-05	-8.94024e-05
216	0.000422507	0.000103163	4.02914e-05	-7.3606e-05
216.2	0.00042826	0.00011206	4.83495e-05	-5.41876e-05
216.4	0.000432417	0.000117992	5.22508e-05	-3.95101e-05
216.6	0.000433821	0.000100197	5.00583e-05	-3.08905e-05
216.8	0.000431012	7.94369e-05	4.36206e-05	-2.45765e-05
217	0.00042551	6.31243e-05	3.64573e-05	-1.75811e-05
217.2	0.000420741	4.68111e-05	3.06416e-05	-1.06536e-05
217.4	0.000418194	4.68111e-05	2.55859e-05	-7.03384e-06
217.6	0.00041667	6.16413e-05	1.96627e-05	-9.2283e-06
217.8	0.000415508	7.05392e-05	1.31898e-05	-1.61237e-05
218	0.00041699	8.68515e-05	9.69427e-06	-2.34205e-05
218.2	0.000424398	9.13002e-05	1.34243e-05	-2.79841e-05
218.4	0.000437387	7.35051e-05	2.51639e-05	-3.06746e-05
218.6	0.000450255	3.04973e-05	4.08363e-05	-3.33811e-05
218.8	0.00045633	3.80061e-06	5.44699e-05	-3.53651e-05
219	0.000453741	2.75311e-05	6.23526e-05	-3.52777e-05
219.2	0.000445613	9.87146e-05	6.43809e-05	-3.46194e-05
219.4	0.000435933	0.000134302	6.21079e-05	-3.52707e-05
219.6	0.000427298	0.000128371	5.63616e-05	-3.48997e-05
219.8	0.000421456	8.24028e-05	4.72024e-05	-2.9023e-05
220	0.000419372	4.5328e-05	3.59694e-05	-1.76656e-05
220.2	0.000420726	4.23619e-05	2.63232e-05	-7.16808e-06
220.4	0.000424661	7.20222e-05	2.21689e-05	-5.21818e-06
220.6	0.000430245	0.000109095	2.46704e-05	-1.53592e-05
220.8	0.000435136	9.4266e-05	3.19564e-05	-3.51347e-05
221	0.000435896	5.57093e-05	4.1013e-05	-5.71568e-05
221.2	0.00043211	7.7954e-05	4.85825e-05	-7.22512e-05
221.4	0.000428482	0.000123923	5.09572e-05	-7.47596e-05
221.6	0.00042979	0.000115026	4.5268e-05	-6.70907e-05
221.8	0.000434385	0.000131337	3.22011e-05	-5.81817e-05
222	0.000435077	0.000143198	1.66725e-05	-5.57353e-05
222.2	0.00042672	0.000115026	4.70263e-06	-5.96177e-05
222.4	0.00041208	9.72318e-05	-4.68098e-07	-6.28206e-05
222.6	0.000400114	0.000119474	9.68136e-07	-5.8478e-05
222.8	0.000398687	0.000125405	7.33232e-06	-4.5987e-05
223	0.000408788	0.000109095	1.63888e-05	-3.06395e-05
223.2	0.000424848	0.00010168	2.49821e-05	-1.80809e-05
223.4	0.000439339	9.4266e-05	3.01813e-05	-1.04145e-05
223.6	0.000446806	8.53686e-05	3.16704e-05	-7.31557e-06
223.8	0.000445232	7.49881e-05	3.17967e-05	-8.13089e-06
224	0.000436075	5.57093e-05	3.25435e-05	-1.14242e-05
224.2	0.000423696	5.42263e-05	3.32023e-05	-1.46694e-05
224.4	0.000413133	7.05392e-05	3.16981e-05	-1.6705e-05
224.6	0.000407504	6.75733e-05	2.78182e-05	-1.94776e-05
224.8	0.000407907	6.75733e-05	2.42321e-05	-2.53705e-05
225	0.000414448	0.00012244	2.38106e-05	-3.34205e-05
225.2	0.00042531	0.000187678	2.61985e-05	-4.00734e-05
225.4	0.000436143	0.000203986	2.76811e-05	-4.34757e-05
225.6	0.000442709	0.000162473	2.47019e-05	-4.51456e-05
225.8	0.000443533	0.000135785	1.74055e-05	-4.70137e-05
226	0.000439197	0.000125405	9.81828e-06	-4.85499e-05
226.2	0.000430812	0.000126888	6.70962e-06	-4.81342e-05
226.4	0.000420311	0.000141716	1.0003e-05	-4.60753e-05
226.6	0.000410967	0.000141716	1.77007e-05	-4.40485e-05
226.8	0.000406129	0.000147647	2.57393e-05	-4.17612e-05
227	0.000406884	0.000149129	3.07084e-05	-3.65784e-05
227.2	0.000411123	0.000134302	3.16595e-05	-2.68997e-05
227.4	0.000415602	0.000132819	3.04417e-05	-1.3942e-05
227.6	0.000419179	0.00013875	3.00196e-05	2.40984e-07
227.8	0.000423583	0.000152095	3.16047e-05	1.47071e-05
228	0.000430775	0.000149129	3.38025e-05	2.87554e-05
228.2	0.00044013	0.000128371	3.50222e-05	4.01062e-05
228.4	0.000448655	9.72318e-05	3.57349e-05	4.50867e-05
228.6	0.000453379	7.20222e-05	3.75977e-05	4.10854e-05
228.8	0.000452666	6.46073e-05	4.11126e-05	2.90334e-05
229	0.000446	6.46073e-05	4.47548e-05	1.37685e-05
229.2	0.000434365	9.27831e-05	4.60428e-05	1.74846e-06
229.4	0.00042105	0.000129854	4.35573e-05	-2.8968e-06
229.6	0.000410497	0.000184713	3.86129e-05	-1.20011e-06
229.8	0.000405645	0.000208433	3.4809e-05	2.22339e-06
230	0.000406637	0.000150612	3.50866e-05	4.69943e-06
230.2	0.000411107	9.4266e-05	3.90829e-05	8.88062e-06
230.4	0.000414584	7.35051e-05	4.36523e-05	1.82777e-05
230.6	0.000412224	8.38857e-05	4.5503e-05	2.8802e-05
230.8	0.000402814	9.4266e-05	4.29645e-05	2.85262e-05
231	0.000390979	9.13002e-05	3.61965e-05	9.75246e-06
231.2	0.000383518	7.6471e-05	2.69415e-05	-2.03582e-05
231.4	0.000383108	6.01583e-05	1.8043e-05	-4.50398e-05
231.6	0.000386547	2.75311e-05	1.22849e-05	-5.31866e-05
231.8	0.0003893	5.71923e-05	1.0909e-05	-4.70448e-05
232	0.000390725	0.000128371	1.30415e-05	-3.67088e-05
232.2	0.000394209	0.000126888	1.6915e-05	-3.04998e-05
232.4	0.000402399	6.75733e-05	2.1677e-05	-2.99252e-05
232.6	0.000412667	1.41828e-05	2.70861e-05	-3.07923e-05
232.8	0.000417994	2.45648e-05	3.12235e-05	-2.83196e-05
233	0.000413592	7.6471e-05	3.03907e-05	-2.19718e-05
233.2	0.000402682	0.000103163	2.29839e-05	-1.53422e-05
233.4	0.000393931	0.000106129	1.26703e-05	-1.15331e-05
233.6	0.000392402	9.72318e-05	6.11509e-06	-1.02735e-05
233.8	0.000394682	0.000103163	7.25563e-06	-1.0418e-05
234	0.000394139	0.000107612	1.39726e-05	-1.35475e-05
234.2	0.000389302	0.000106129	2.00499e-05	-2.28519e-05
234.4	0.000384551	0.000113543	2.01943e-05	-3.83991e-05
234.6	0.000382859	0.000117992	1.3625e-05	-5.51899e-05
234.8	0.000381406	0.000115026	3.80701e-06	-6.67798e-05
235	0.000376682	0.00011206	-4.25848e-06	-7.0043e-05
235.2	0.000371605	0.000120957	-6.45594e-06	-6.61086e-05
235.4	0.000373795	0.000116509	-9.60009e-07	-5.82687e-05
235.6	0.00038667	0.000106129	1.0757e-05	-5.01504e-05
235.8	0.000404576	0.00011206	2.40528e-05	-4.46818e-05
236	0.000417188	0.000109095	3.363e-05	-4.30528e-05
236.2	0.000417741	6.90562e-05	3.69989e-05	-4.43338e-05
236.4	0.00040721	2.30817e-05	3.5624e-05	-4.64338e-05
236.6	0.000391543	1.86323e-05	3.29523e-05	-4.77059e-05
236.8	0.000375935	4.82941e-05	3.17263e-05	-4.81609e-05
237	0.00036288	8.38857e-05	3.27076e-05	-4.9244e-05
237.2	0.000354608	0.000100197	3.48646e-05	-5.15207e-05
237.4	0.000353827	0.000125405	3.64081e-05	-5.24808e-05
237.6	0.000361031	0.000129854	3.60895e-05	-4.84648e-05
237.8	0.000373604	9.13002e-05	3.37045e-05	-3.94619e-05
238	0.000388006	5.42263e-05	2.94352e-05	-2.98648e-05
238.2	0.000400786	5.12602e-05	2.35242e-05	-2.36006e-05
238.4	0.000408059	6.31243e-05	1.72749e-05	-2.06852e-05
238.6	0.000406769	8.38857e-05	1.35166e-05	-1.91705e-05
238.8	0.000396771	8.24028e-05	1.46737e-05	-1.80001e-05
239	0.000380936	4.97772e-05	2.02817e-05	-1.70029e-05
239.2	0.000364307	3.93958e-05	2.71131e-05	-1.60734e-05
239.4	0.000353236	5.12602e-05	3.17881e-05	-1.54507e-05
239.6	0.000352428	4.08789e-05	3.31094e-05	-1.55649e-05
239.8	0.000360744	1.12165e-05	3.24902e-05	-1.58718e-05
240	0.000371128	3.80061e-06	3.26468e-05	-1.48246e-05
240.2	0.000376468	2.15986e-05	3.52911e-05	-1.16561e-05
240.4	0.000375643	4.3845e-05	3.94709e-05	-7.68486e-06
240.6	0.000373462	3.79127e-05	4.25134e-05	-5.65465e-06
240.8	0.00037508	6.60903e-05	4.27628e-05	-8.10423e-06
241	0.000380935	9.13002e-05	4.07952e-05	-1.59114e-05
241.2	0.000386804	9.27831e-05	3.80675e-05	-2.72904e-05
241.4	0.000388191	0.000113543	3.54313e-05	-3.79683e-05
241.6	0.000384976	0.000109095	3.3234e-05	-4.34366e-05
241.8	0.000382502	7.6471e-05	3.20784e-05	-4.21181e-05
242	0.000387402	5.86753e-05	3.29364e-05	-3.63534e-05
242.2	0.00040077	5.86753e-05	3.63864e-05	-3.00643e-05
242.4	0.000415617	1.71491e-05	4.14231e-05	-2.57859e-05
242.6	0.000422735	1.26997e-05	4.51418e-05	-2.36379e-05
242.8	0.000419777	4.97772e-05	4.47843e-05	-2.17272e-05
243	0.000413599	7.7954e-05	4.07986e-05	-1.73617e-05
243.2	0.000412943	7.94369e-05	3.68532e-05	-9.63155e-06
243.4	0.000419504	7.49881e-05	3.60704e-05	-1.61419e-06
243.6	0.00042665	8.53686e-05	3.81833e-05	1.28837e-06
243.8	0.000425407	8.38857e-05	4.07201e-05	-3.64629e-06
244	0.000410925	6.90562e-05	4.15463e-05	-1.34852e-05
244.2	0.000385627	6.60903e-05	3.98231e-05	-2.23572e-05
244.4	0.000358535	5.27432e-05	3.6134e-05	-2.70742e-05
244.6	0.000340181	6.75733e-05	3.25206e-05	-2.97628e-05
244.8	0.000335335	9.13002e-05	3.12603e-05	-3.51761e-05
245	0.00033975	8.53686e-05	3.28136e-05	-4.57458e-05
245.2	0.000344215	6.60903e-05	3.53447e-05	-5.89311e-05
245.4	0.000342265	3.93958e-05	3.62196e-05	-6.85677e-05
245.6	0.000335117	2.90142e-05	3.37802e-05	-6.86607e-05
245.8	0.000329995	5.86753e-05	2.86807e-05	-5.74009e-05
246	0.000333514	8.53686e-05	2.42779e-05	-3.90221e-05
246.2	0.00034628	8.68515e-05	2.44561e-05	-2.07506e-05
246.4	0.000363193	0.000106129	2.97633e-05	-6.49203e-06
246.6	0.000377572	0.000143198	3.64772e-05	5.31104e-06
246.8	0.00038452	0.000126888	4.0444e-05	1.68497e-05
247	0.000382232	8.53686e-05	4.10487e-05	2.65364e-05
247.2	0.000372553	8.09198e-05	4.0587e-05	3.11069e-05
247.4	0.000360688	9.72318e-05	4.05458e-05	3.01437e-05
247.6	0.000352882	7.7954e-05	3.96445e-05	2.65082e-05
247.8	0.000352979	5.57093e-05	3.56462e-05	2.28637e-05
248	0.000360478	6.75733e-05	2.86138e-05	1.91353e-05
248.2	0.000371356	7.6471e-05	2.17611e-05	1.37371e-05
248.4	0.000380537	3.93958e-05	1.86599e-05	6.4924e-06
248.6	0.00038453	2.45648e-05	1.99099e-05	-5.50703e-07
248.8	0.000383242	5.86753e-05	2.28436e-05	-4.61462e-06
249	0.0003795	9.72318e-05	2.39122e-05	-3.44266e-06
249.2	0.000375793	0.000104646	2.14086e-05	3.70911e-06
249.4	0.000371458	7.35051e-05	1.71682e-05	1.41683e-05
249.6	0.000364376	4.68111e-05	1.57823e-05	2.1618e-05
249.8	0.000355791	2.90142e-05	2.08475e-05	2.02229e-05
250	0.000351975	3.49466e-05	3.17539e-05	9.84916e-06
250.2	0.000359364	7.20222e-05	4.46918e-05	-3.11145e-06
250.4	0.000377649	0.000103163	5.60375e-05	-1.04668e-05
250.6	0.000398678	9.27831e-05	6.39292e-05	-8.89321e-06
250.8	0.000413194	6.16413e-05	6.75468e-05	-2.85602e-06
251	0.000418262	4.23619e-05	6.63998e-05	-6.72367e-07
251.2	0.000417297	7.6471e-05	6.08687e-05	-7.48039e-06
251.4	0.00041385	0.000141716	5.32887e-05	-2.15943e-05
251.6	0.00040805	0.000158025	4.77321e-05	-3.60901e-05
251.8	0.000399884	0.000132819	4.73745e-05	-4.37546e-05
252	0.000392671	9.72318e-05	5.14178e-05	-4.28482e-05
252.2	0.000389692	6.46073e-05	5.52875e-05	-3.91532e-05
252.4	0.000388751	7.35051e-05	5.45233e-05	-4.09392e-05
252.6	0.000384221	8.68515e-05	4.81937e-05	-5.11503e-05
252.8	0.000374979	0.000115026	3.85196e-05	-6.5144e-05
253	0.000367279	0.000103163	2.83899e-05	-7.56084e-05
253.2	0.000368367	8.98173e-05	2.01787e-05	-7.81473e-05
253.4	0.000378413	6.31243e-05	1.602e-05	-7.2204e-05
253.6	0.000389857	3.04973e-05	1.73068e-05	-5.89241e-05
253.8	0.000394801	2.90142e-05	2.3147e-05	-3.99853e-05
254	0.000392126	5.71923e-05	3.01799e-05	-1.82514e-05
254.2	0.000386602	0.000107612	3.50464e-05	1.58193e-06
254.4	0.000382186	0.000131337	3.71839e-05	1.43378e-05
254.6	0.000378379	0.000104646	3.8472e-05	1.79006e-05
254.8	0.000372949	8.98173e-05	3.97746e-05	1.57172e-05
255	0.00036559	0.000109095	3.87116e-05	1.43846e-05
255.2	0.00035774	0.000107612	3.21314e-05	1.7708e-05
255.4	0.000350923	9.4266e-05	2.08673e-05	2.32238e-05
255.6	0.00034728	7.49881e-05	1.0857e-05	2.4558e-05
255.8	0.000349692	5.12602e-05	8.53877e-06	1.70242e-05
256	0.000358295	5.57093e-05	1.50514e-05	1.48203e-06
256.2	0.000368128	6.90562e-05	2.51765e-05	-1.64259e-05
256.4	0.000373615	9.27831e-05	3.18646e-05	-3.05411e-05
256.6	0.000375065	0.00012244	3.16466e-05	-3.7886e-05
256.8	0.000377871	0.000119474	2.6217e-05	-3.89957e-05
257	0.000385158	0.000109095	2.01212e-05	-3.62552e-05
257.2	0.000393471	7.35051e-05	1.76276e-05	-3.27458e-05
257.4	0.00039637	3.19804e-05	2.07088e-05	-3.18235e-05
257.6	0.000390937	4.5328e-05	2.83462e-05	-3.65499e-05
257.8	0.000380186	7.35051e-05	3.72933e-05	-4.82011e-05
258	0.000369897	0.000100197	4.38042e-05	-6.37081e-05
258.2	0.000363498	0.000149129	4.5105e-05	-7.48581e-05
258.4	0.000359702	0.000190643	4.04357e-05	-7.31741e-05
258.6	0.000355166	0.000174334	3.1816e-05	-5.80102e-05
258.8	0.000349593	0.000150612	2.32739e-05	-3.87049e-05
259	0.000347277	0.000129854	1.81415e-05	-2.65631e-05
259.2	0.00035241	0.000106129	1.69364e-05	-2.49158e-05
259.4	0.000363041	9.13002e-05	1.79273e-05	-2.82376e-05
259.6	0.000371292	7.7954e-05	1.90973e-05	-2.96486e-05
259.8	0.000371171	5.27432e-05	1.92242e-05	-2.67905e-05
260	0.000366044	3.19804e-05	1.78281e-05	-2.12669e-05
260.2	0.000366296	2.30817e-05	1.51635e-05	-1.6036e-05
260.4	0.000378428	7.05392e-05	1.26748e-05	-1.45393e-05
260.6	0.000398026	0.000109095	1.2908e-05	-1.94297e-05
260.8	0.000414491	0.000115026	1.79761e-05	-2.92568e-05
261	0.00042083	0.000119474	2.75329e-05	-3.72015e-05
261.2	0.000417368	8.98173e-05	3.83734e-05	-3.5794e-05
261.4	0.000408127	8.68515e-05	4.65008e-05	-2.38603e-05
261.6	0.000397146	7.7954e-05	5.00741e-05	-8.24788e-06
261.8	0.000388298	7.35051e-05	5.07034e-05	1.26476e-06
262	0.000384469	6.90562e-05	5.19258e-05	-1.04203e-06
262.2	0.000384225	8.09198e-05	5.60167e-05	-1.29024e-05
262.4	0.000382019	8.98173e-05	6.18513e-05	-2.53801e-05
262.6	0.00037477	9.57489e-05	6.60179e-05	-2.89482e-05
262.8	0.000366411	9.57489e-05	6.61821e-05	-2.04562e-05
263	0.000362934	8.98173e-05	6.29444e-05	-5.75933e-06
263.2	0.000364463	6.46073e-05	5.84616e-05	4.10271e-06
263.4	0.000365756	6.75733e-05	5.42712e-05	7.07506e-07
263.6	0.000364351	9.72318e-05	5.08266e-05	-1.56489e-05
263.8	0.000364741	8.68515e-05	4.82979e-05	-3.68098e-05
264	0.000372502	8.68515e-05	4.71617e-05	-5.37784e-05
264.2	0.000385992	0.000100197	4.79006e-05	-6.28221e-05
264.4	0.000396614	9.87146e-05	5.00352e-05	-6.54947e-05
264.6	0.000397566	7.7954e-05	5.17563e-05	-6.47863e-05
264.8	0.000390174	5.12602e-05	5.11083e-05	-6.23633e-05
265	0.000380667	6.60903e-05	4.75496e-05	-5.84719e-05
265.2	0.00037307	9.57489e-05	4.21661e-05	-5.30961e-05
265.4	0.000367635	8.68515e-05	3.69556e-05	-4.67033e-05
265.6	0.000364819	6.90562e-05	3.44506e-05	-3.98307e-05
265.8	0.000367174	7.6471e-05	3.69444e-05	-3.27085e-05
266	0.000376	7.6471e-05	4.42945e-05	-2.64177e-05
266.2	0.00038802	5.86753e-05	5.26122e-05	-2.35971e-05
266.4	0.000397068	2.60479e-05	5.68005e-05	-2.58201e-05
266.6	0.000398793	2.45648e-05	5.48057e-05	-3.03054e-05
266.8	0.000393213	3.64296e-05	4.8679e-05	-3.13473e-05
267	0.000383709	2.45648e-05	4.18896e-05	-2.55669e-05
267.2	0.000374409	1.5666e-05	3.64876e-05	-1.43844e-05
267.4	0.000367733	2.90142e-05	3.24639e-05	-1.30033e-06
267.6	0.000363614	5.27432e-05	2.88969e-05	1.12322e-05
267.8	0.000361284	7.05392e-05	2.52993e-05	2.16879e-05
268	0.000361337	0.000106129	2.18857e-05	2.86755e-05
268.2	0.000364984	0.000134302	1.92574e-05	3.19276e-05
268.4	0.000371665	0.00015506	1.8645e-05	3.24895e-05
268.6	0.000378334	0.000144681	2.15655e-05	3.04237e-05
268.8	0.000380953	0.000104646	2.75504e-05	2.38159e-05
269	0.000376883	5.12602e-05	3.28176e-05	1.18954e-05
269.2	0.000367129	4.3845e-05	3.32535e-05	-1.84297e-06
269.4	0.000356697	7.94369e-05	2.86563e-05	-1.18635e-05
269.6	0.000351705	0.00010168	2.26049e-05	-1.59024e-05
269.8	0.000355106	8.83344e-05	1.85542e-05	-1.61324e-05
270	0.000364542	0.000106129	1.73244e-05	-1.50744e-05
270.2	0.000374043	0.000146164	1.78297e-05	-1.28443e-05
270.4	0.000378466	0.00015506	1.87179e-05	-9.41905e-06
270.6	0.000376886	0.000128371	1.90604e-05	-7.60304e-06
270.8	0.000371465	7.49881e-05	1.84316e-05	-1.13533e-05
271	0.000363809	4.82941e-05	1.71497e-05	-2.05843e-05
271.2	0.000354058	6.01583e-05	1.63262e-05	-2.89374e-05
271.4	0.000342831	7.20222e-05	1.69379e-05	-2.81312e-05
271.6	0.000331687	7.35051e-05	1.85339e-05	-1.47834e-05
271.8	0.000321834	7.6471e-05	1.93599e-05	6.61372e-06
272	0.00031431	7.35051e-05	1.8221e-05	2.64301e-05
272.2	0.00031102	7.20222e-05	1.59402e-05	3.59155e-05
272.4	0.000313509	5.86753e-05	1.44295e-05	3.19929e-05
272.6	0.000320937	5.71923e-05	1.43854e-05	1.74235e-05
272.8	0.000330936	8.24028e-05	1.47364e-05	-2.07893e-06
273	0.000341862	9.57489e-05	1.48766e-05	-2.00047e-05
273.2	0.000352823	8.53686e-05	1.64298e-05	-3.05411e-05
273.4	0.000362877	8.38857e-05	2.12974e-05	-3.12849e-05
273.6	0.000372091	0.000104646	2.82482e-05	-2.53813e-05
273.8	0.000382305	0.000103163	3.32263e-05	-1.9706e-05
274	0.000394787	9.87146e-05	3.37334e-05	-1.97007e-05
274.2	0.000407207	0.000103163	3.18587e-05	-2.54401e-05
274.4	0.000414239	8.83344e-05	3.21232e-05	-3.26514e-05
274.6	0.000411794	6.01583e-05	3.67682e-05	-3.74827e-05
274.8	0.000400568	4.82941e-05	4.37796e-05	-3.97378e-05
275	0.000385755	5.57093e-05	4.91649e-05	-4.14131e-05
275.2	0.000373656	6.75733e-05	5.03629e-05	-4.34631e-05
275.4	0.000367745	0.000104646	4.75839e-05	-4.49065e-05
275.6	0.000366937	0.000123923	4.29418e-05	-4.40074e-05
275.8	0.000367805	0.000115026	3.87271e-05	-3.96167e-05
276	0.000368617	9.72318e-05	3.58178e-05	-3.24909e-05
276.2	0.000369985	7.49881e-05	3.33945e-05	-2.57451e-05
276.4	0.000371295	3.93958e-05	3.05487e-05	-2.28797e-05
276.6	0.000369259	2.90142e-05	2.80704e-05	-2.5042e-05
276.8	0.000362426	4.82941e-05	2.82345e-05	-3.07031e-05
277	0.000355153	6.16413e-05	3.28142e-05	-3.71938e-05
277.2	0.000353713	7.05392e-05	4.12223e-05	-4.18415e-05
277.4	0.000358979	7.49881e-05	5.03095e-05	-4.34366e-05
277.6	0.000365821	8.98173e-05	5.60527e-05	-4.41754e-05
277.8	0.000369622	0.000113543	5.58163e-05	-4.82471e-05
278	0.000370843	9.27831e-05	4.95762e-05	-5.66597e-05
278.2	0.000372718	4.5328e-05	3.97298e-05	-6.50723e-05
278.4	0.000376695	1.5666e-05	2.98412e-05	-6.77985e-05
278.6	0.000381359	8.25017e-06	2.28135e-05	-6.21033e-05
278.8	0.000384508	2.60479e-05	1.96131e-05	-4.8549e-05
279	0.000384864	3.93958e-05	1.94617e-05	-3.03902e-05
279.2	0.000381976	4.5328e-05	2.09921e-05	-1.38034e-05
279.4	0.000375602	4.3845e-05	2.32381e-05	-5.83199e-06
279.6	0.000366031	4.08789e-05	2.58357e-05	-9.53026e-06
279.8	0.00035488	3.34635e-05	2.83484e-05	-2.12854e-05
280	0.000344788	3.04973e-05	2.94687e-05	-3.33155e-05
280.2	0.000338	3.49466e-05	2.7431e-05	-3.82396e-05
280.4	0.000335263	6.46073e-05	2.16745e-05	-3.22506e-05
280.6	0.000335644	0.000106129	1.4e-05	-1.67883e-05
280.8	0.000336928	0.000158025	7.92561e-06	1.73885e-06
281	0.000336947	0.000141716	6.85927e-06	1.58951e-05
281.2	0.000335531	0.000117992	1.2357e-05	2.29651e-05
281.4	0.000334794	8.68515e-05	2.30678e-05	2.66115e-05
281.6	0.000336589	3.19804e-05	3.5014e-05	3.17275e-05
281.8	0.000339915	2.15986e-05	4.40449e-05	3.79763e-05
282	0.000341479	5.86753e-05	4.90088e-05	3.98153e-05
282.2	0.000339173	8.68515e-05	5.18906e-05	3.28081e-05
282.4	0.000335273	7.05392e-05	5.43379e-05	1.80676e-05
282.6	0.000335354	3.79127e-05	5.51852e-05	1.53115e-07
282.8	0.000342732	4.68111e-05	5.21476e-05	-1.70322e-05
283	0.000354417	9.13002e-05	4.48298e-05	-3.12994e-05
283.2	0.000363337	0.000106129	3.50951e-05	-4.17418e-05
283.4	0.00036374	0.00011206	2.52588e-05	-4.86144e-05
283.6	0.000354558	0.00011206	1.69529e-05	-5.16547e-05
283.8	0.000339545	0.000119474	1.13591e-05	-4.84989e-05
284	0.000324935	0.000143198	9.30591e-06	-3.77978e-05
284.2	0.000315661	0.000134302	1.06114e-05	-2.38977e-05
284.4	0.000312718	7.49881e-05	1.39289e-05	-1.50162e-05
284.6	0.000313804	2.60479e-05	1.77288e-05	-1.59258e-05
284.8	0.000315938	2.30817e-05	2.09198e-05	-2.41593e-05
285	0.000317201	1.86323e-05	2.2318e-05	-3.33883e-05
285.2	0.000317083	8.25017e-06	2.09181e-05	-3.92188e-05
285.4	0.000316705	2.01154e-05	1.77124e-05	-4.15256e-05
285.6	0.000318489	4.3845e-05	1.58896e-05	-4.19627e-05
285.8	0.000324376	9.72318e-05	1.77398e-05	-4.08745e-05
286	0.000334129	0.000119474	2.21999e-05	-3.83107e-05
286.2	0.000345044	0.000125405	2.66756e-05	-3.68174e-05
286.4	0.000352345	0.000103163	3.04507e-05	-3.98363e-05
286.6	0.000350974	4.5328e-05	3.47604e-05	-4.66145e-05
286.8	0.00034008	1.71491e-05	3.95952e-05	-5.11125e-05
287	0.000326273	8.25017e-06	4.20133e-05	-4.74444e-05
287.2	0.000319749	2.30817e-05	3.88884e-05	-3.57493e-05
287.4	0.000325681	6.90562e-05	3.10422e-05	-2.22648e-05
287.6	0.000339859	0.000107612	2.33149e-05	-1.4445e-05
287.8	0.000352524	0.000115026	1.99353e-05	-1.61149e-05
288	0.0003559	0.000110577	2.0792e-05	-2.53477e-05
288.2	0.000349015	0.000103163	2.31955e-05	-3.52691e-05
288.4	0.000336967	0.00010168	2.61164e-05	-3.81273e-05
288.6	0.000326337	0.000117992	3.0477e-05	-3.11159e-05
288.8	0.000321073	0.000162473	3.52904e-05	-1.90304e-05
289	0.000321784	0.000190643	3.60823e-05	-1.02812e-05
289.2	0.000327138	0.000140233	2.90185e-05	-9.34971e-06
289.4	0.000334064	6.46073e-05	1.59791e-05	-1.29427e-05
289.6	0.000337223	3.64296e-05	4.05527e-06	-1.35619e-05
289.8	0.00033203	4.97772e-05	-2.71289e-07	-6.81485e-06
290	0.000320573	6.46073e-05	4.15569e-06	4.26902e-06
290.2	0.000312253	6.01583e-05	1.3837e-05	1.12068e-05
290.4	0.00031547	5.57093e-05	2.43159e-05	6.29863e-06
290.6	0.000329034	7.49881e-05	3.2557e-05	-1.17563e-05
290.8	0.000343125	7.05392e-05	3.73353e-05	-3.67338e-05
291	0.000348017	4.97772e-05	3.92139e-05	-5.8436e-05
291.2	0.000341114	5.42263e-05	3.99766e-05	-6.83933e-05
291.4	0.000327108	5.71923e-05	4.08581e-05	-6.48264e-05
291.6	0.000313682	5.86753e-05	4.13335e-05	-5.41175e-05
291.8	0.000307094	4.5328e-05	4.03372e-05	-4.67897e-05
292	0.000309302	2.60479e-05	3.82199e-05	-4.9484e-05
292.2	0.000317069	8.25017e-06	3.6509e-05	-5.91741e-05
292.4	0.000323923	-9.54834e-06	3.56819e-05	-6.56455e-05
292.6	0.000323864	-5.09865e-06	3.37556e-05	-6.05482e-05
292.8	0.000314416	2.30817e-05	2.78028e-05	-4.45352e-05
293	0.000298679	7.05392e-05	1.76059e-05	-2.66276e-05
293.2	0.000285744	6.60903e-05	7.52227e-06	-1.74963e-05
293.4	0.000286415	7.35051e-05	3.33944e-06	-2.19905e-05
293.6	0.000305053	8.98173e-05	6.83277e-06	-3.55143e-05
293.8	0.000335052	7.94369e-05	1.43698e-05	-4.69435e-05
294	0.000362629	3.19804e-05	2.10221e-05	-4.71951e-05
294.2	0.000375196	1.86323e-05	2.49248e-05	-3.70684e-05
294.4	0.000368052	2.45648e-05	2.74965e-05	-2.6226e-05
294.6	0.000346348	3.04973e-05	3.09338e-05	-2.32836e-05
294.8	0.000322062	4.3845e-05	3.63626e-05	-2.78185e-05
295	0.000307403	5.71923e-05	4.34201e-05	-3.28638e-05
295.2	0.000307899	5.71923e-05	5.03879e-05	-3.2985e-05
295.4	0.000319409	5.71923e-05	5.49513e-05	-2.8043e-05
295.6	0.000331628	6.31243e-05	5.58893e-05	-2.09922e-05
295.8	0.000336146	5.71923e-05	5.41539e-05	-1.47515e-05
296	0.000332812	3.34635e-05	5.15918e-05	-1.11245e-05
296.2	0.000328541	4.5328e-05	4.8823e-05	-1.05875e-05
296.4	0.000329774	7.20222e-05	4.5155e-05	-1.15776e-05
296.6	0.000337003	0.00010168	4.00049e-05	-1.0741e-05
296.8	0.000346739	9.57489e-05	3.33416e-05	-5.86542e-06
297	0.000356135	5.12602e-05	2.52988e-05	1.06007e-06
297.2	0.000363327	4.23619e-05	1.64765e-05	5.00987e-06
297.4	0.000364571	5.27432e-05	8.20987e-06	2.21429e-06
297.6	0.000354464	6.01583e-05	1.60294e-06	-7.74792e-06
297.8	0.000331621	4.08789e-05	-3.32795e-06	-2.28057e-05
298	0.000304298	4.82941e-05	-6.77605e-06	-3.84543e-05
298.2	0.000287145	8.38857e-05	-7.9625e-06	-4.77301e-05
298.4	0.000288861	9.57489e-05	-5.82161e-06	-4.51093e-05
298.6	0.000303687	9.72318e-05	-5.78408e-07	-3.17176e-05
298.8	0.000317595	0.000104646	6.14053e-06	-1.50736e-05
299	0.000322236	9.57489e-05	1.24425e-05	-3.3627e-06
299.2	0.000320926	5.86753e-05	1.68833e-05	4.49864e-08
299.4	0.000322285	3.93958e-05	1.89109e-05	-1.72649e-06
299.6	0.000331003	8.09198e-05	1.97305e-05	-1.91389e-06
299.8	0.000344883	0.000113543	2.22905e-05	3.83574e-06
300	0.000358059	8.83344e-05	2.91078e-05	1.30605e-05
300.2	0.000365447	6.31243e-05	3.93949e-05	1.82732e-05
300.4	0.000365448	4.08789e-05	4.83919e-05	1.33689e-05
300.6	0.000360391	4.68111e-05	5.03848e-05	-1.55622e-06
300.8	0.000354655	6.01583e-05	4.3686e-05	-2.11414e-05
301	0.000351273	8.38857e-05	3.30265e-05	-3.97066e-05
301.2	0.000349513	0.000109095	2.62407e-05	-5.47701e-05
301.4	0.000345847	9.87146e-05	2.79655e-05	-6.61266e-05
301.6	0.000337809	6.16413e-05	3.65842e-05	-7.31137e-05
301.8	0.000326666	2.15986e-05	4.70978e-05	-7.41361e-05
302	0.00031569	2.30817e-05	5.61484e-05	-6.83837e-05
302.2	0.000306559	4.68111e-05	6.35541e-05	-5.68006e-05
302.4	0.000298875	6.16413e-05	6.95395e-05	-4.14978e-05
302.6	0.00029264	6.31243e-05	7.23679e-05	-2.54656e-05
302.8	0.000289312	8.09198e-05	7.00352e-05	-1.29822e-05
303	0.000290139	9.72318e-05	6.34297e-05	-8.34716e-06
303.2	0.000294652	0.000100197	5.59272e-05	-1.26093e-05
303.4	0.000301011	9.13002e-05	4.95963e-05	-2.24448e-05
303.6	0.00030713	5.71923e-05	4.33535e-05	-3.30013e-05
303.8	0.000311549	2.60479e-05	3.56149e-05	-4.00862e-05
304	0.000313772	2.15986e-05	2.75626e-05	-3.95085e-05
304.2	0.000313658	2.60479e-05	2.26329e-05	-2.85261e-05
304.4	0.000310789	2.01154e-05	2.30189e-05	-1.02646e-05
304.6	0.000305762	3.49466e-05	2.71518e-05	6.65013e-06
304.8	0.000302288	4.82941e-05	3.06944e-05	1.55617e-05
305	0.000305703	5.71923e-05	3.02073e-05	1.71408e-05
305.2	0.000317265	7.6471e-05	2.58457e-05	1.63578e-05
305.4	0.000330987	0.000116509	2.02583e-05	1.67111e-05
305.6	0.000338456	0.00010168	1.55934e-05	1.88411e-05
305.8	0.000337165	4.5328e-05	1.25985e-05	2.24766e-05
306	0.00033279	3.80061e-06	1.17281e-05	2.72574e-05
306.2	0.00033305	1.12165e-05	1.3118e-05	3.18545e-05
306.4	0.000340712	3.49466e-05	1.543e-05	3.35616e-05
306.6	0.000352956	3.34635e-05	1.64301e-05	2.93371e-05
306.8	0.000365299	1.86323e-05	1.5241e-05	1.8e-05
307	0.000374201	4.5328e-05	1.31514e-05	2.5311e-06
307.2	0.000377357	0.00010168	1.20554e-05	-1.03706e-05
307.4	0.000374067	0.000132819	1.27603e-05	-1.53567e-05
307.6	0.000365414	0.00013875	1.46746e-05	-1.39436e-05
307.8	0.000352792	0.000119474	1.62421e-05	-1.3669e-05
308	0.00033675	8.53686e-05	1.55073e-05	-2.09751e-05
308.2	0.000318846	5.12602e-05	1.11968e-05	-3.51607e-05
308.4	0.00030431	3.64296e-05	4.27785e-06	-4.89789e-05
308.6	0.000300251	3.49466e-05	-1.62993e-06	-5.46846e-05
308.8	0.000309098	2.45648e-05	-2.68977e-06	-5.00759e-05
309	0.000324315	2.45648e-05	1.50142e-06	-3.95885e-05
309.2	0.000334528	4.5328e-05	7.57701e-06	-2.99593e-05
309.4	0.000332992	7.6471e-05	1.2267e-05	-2.4737e-05
309.6	0.000323042	0.000100197	1.53158e-05	-2.23623e-05
309.8	0.000314262	8.98173e-05	1.80878e-05	-1.88995e-05
310	0.000313925	5.42263e-05	2.12049e-05	-1.27143e-05
310.2	0.000322631	6.16413e-05	2.45454e-05	-6.76459e-06
310.4	0.000336786	7.05392e-05	2.78129e-05	-6.00283e-06
310.6	0.000352408	6.31243e-05	2.98904e-05	-1.2545e-05
310.8	0.000365879	3.79127e-05	2.88412e-05	-2.38863e-05
311	0.000373928	4.82941e-05	2.36635e-05	-3.52814e-05
311.2	0.000375072	7.7954e-05	1.56246e-05	-4.29013e-05
311.4	0.000370052	8.68515e-05	7.47587e-06	-4.53206e-05
311.6	0.000360241	7.6471e-05	1.71585e-06	-4.30137e-05
311.8	0.000347634	3.64296e-05	-4.11208e-07	-3.65659e-05
312	0.000336585	2.90142e-05	9.46759e-07	-2.63182e-05
312.2	0.000331887	5.42263e-05	4.52893e-06	-1.49413e-05
312.4	0.000332954	7.20222e-05	8.7434e-06	-8.4741e-06
312.6	0.000332407	6.90562e-05	1.27003e-05	-1.15695e-05
312.8	0.000323294	7.94369e-05	1.64334e-05	-2.18992e-05
313	0.000306927	0.00012244	1.99849e-05	-3.17846e-05
313.2	0.000292131	0.000131337	2.25983e-05	-3.57416e-05
313.4	0.000287768	0.000106129	2.30763e-05	-3.51723e-05
313.6	0.000296295	9.13002e-05	2.08034e-05	-3.61109e-05
313.8	0.000311908	9.72318e-05	1.65367e-05	-4.36922e-05
314	0.000323986	0.000104646	1.26105e-05	-5.77415e-05
314.2	0.000325423	0.000109095	1.21629e-05	-7.15232e-05
314.4	0.000319224	7.7954e-05	1.73181e-05	-7.55219e-05
314.6	0.000315145	3.19804e-05	2.75221e-05	-6.53823e-05
314.8	0.000319638	-6.48996e-07	3.95001e-05	-4.68211e-05
315	0.000330871	2.90142e-05	4.90279e-05	-3.0813e-05
315.2	0.000342528	8.83344e-05	5.33861e-05	-2.29445e-05
315.4	0.000349805	9.57489e-05	5.28288e-05	-1.85879e-05
315.6	0.000352311	8.68515e-05	5.00066e-05	-9.5914e-06
315.8	0.00035349	0.00010168	4.80436e-05	5.14594e-06
316	0.000357534	0.000116509	4.88216e-05	1.7748e-05
316.2	0.000365591	0.000126888	5.1987e-05	2.02512e-05
316.4	0.000374259	0.000109095	5.48599e-05	1.29783e-05
316.6	0.00037812	4.97772e-05	5.42339e-05	2.54058e-06
316.8	0.000374861	1.5666e-05	4.94844e-05	-5.84219e-06
317	0.000368021	3.34635e-05	4.35707e-05	-1.10247e-05
317.2	0.000363404	6.31243e-05	4.01732e-05	-1.30995e-05
317.4	0.000362832	8.24028e-05	4.01092e-05	-1.22056e-05
317.6	0.000363285	6.01583e-05	4.09718e-05	-1.0022e-05
317.8	0.000361909	5.57093e-05	3.99005e-05	-9.19949e-06
318	0.000359386	7.94369e-05	3.62718e-05	-1.08693e-05
318.2	0.000358125	8.53686e-05	3.17599e-05	-1.46676e-05
318.4	0.000359472	9.27831e-05	2.82693e-05	-2.09103e-05
318.6	0.000363422	5.27432e-05	2.64589e-05	-3.0161e-05
318.8	0.000369395	2.90142e-05	2.61585e-05	-4.00702e-05
319	0.000376076	3.64296e-05	2.70744e-05	-4.51925e-05
319.2	0.000381337	2.60479e-05	2.85272e-05	-4.19668e-05
319.4	0.000383318	2.30817e-05	2.93525e-05	-3.31941e-05
319.6	0.000381025	6.90562e-05	2.89257e-05	-2.64144e-05
319.8	0.000373219	7.35051e-05	2.80738e-05	-2.77276e-05
320	0.000358081	6.31243e-05	2.83057e-05	-3.65913e-05
320.2	0.000335789	3.79127e-05	2.99116e-05	-4.5423e-05
320.4	0.000311296	9.73334e-06	3.12069e-05	-4.45724e-05
320.6	0.000292761	1.5666e-05	3.01972e-05	-2.97506e-05
320.8	0.000285641	4.3845e-05	2.7093e-05	-6.38143e-06
321	0.000287886	7.05392e-05	2.46427e-05	1.30645e-05
321.2	0.000291352	7.6471e-05	2.53401e-05	1.71178e-05
321.4	0.000288733	7.05392e-05	2.83739e-05	2.70095e-06
321.6	0.000280139	7.35051e-05	2.99282e-05	-2.34195e-05
321.8	0.000273223	9.13002e-05	2.67452e-05	-4.94173e-05
322	0.000276223	9.27831e-05	1.94825e-05	-6.51318e-05
322.2	0.000290859	7.35051e-05	1.27159e-05	-6.62537e-05
322.4	0.000311976	6.31243e-05	1.11351e-05	-5.48527e-05
322.6	0.000331847	6.90562e-05	1.51916e-05	-3.76854e-05
322.8	0.000343098	7.35051e-05	2.11188e-05	-2.34228e-05
323	0.000340585	6.75733e-05	2.55219e-05	-1.88946e-05
323.2	0.00032514	3.79127e-05	2.83769e-05	-2.53567e-05
323.4	0.000305411	4.08789e-05	3.0517e-05	-3.76065e-05
323.6	0.000292657	8.09198e-05	3.00702e-05	-4.75654e-05
323.8	0.000292721	0.000120957	2.37695e-05	-4.9792e-05
324	0.000304022	0.000131337	1.16194e-05	-4.4625e-05
324.2	0.000321815	0.000119474	-1.20858e-06	-3.71065e-05
324.4	0.000341421	0.000125405	-7.63498e-06	-3.29154e-05
324.6	0.000357663	0.000160991	-4.06694e-06	-3.42553e-05
324.8	0.000364992	0.000181747	6.53022e-06	-3.85551e-05
325	0.000360568	0.000181747	1.66192e-05	-4.06033e-05
325.2	0.000346112	0.000153577	2.00343e-05	-3.6459e-05
325.4	0.000325608	7.94369e-05	1.65781e-05	-2.66357e-05
325.6	0.000302647	2.45648e-05	1.06988e-05	-1.59097e-05
325.8	0.00028096	2.45648e-05	6.27191e-06	-9.10869e-06
326	0.000265117	4.23619e-05	3.62905e-06	-6.54496e-06
326.2	0.000257993	5.71923e-05	1.19672e-06	-4.08133e-06
326.4	0.000258155	4.68111e-05	-1.54172e-06	1.94663e-06
326.6	0.000261507	6.01583e-05	-3.53256e-06	1.0697e-05
326.8	0.000265233	9.27831e-05	-4.07735e-06	1.85036e-05
327	0.000269226	0.000107612	-4.04023e-06	2.31008e-05
327.2	0.000274524	7.35051e-05	-4.22207e-06	2.41622e-05
327.4	0.000281558	2.45648e-05	-3.15999e-06	2.15755e-05
327.6	0.00028958	4.5328e-05	1.73445e-06	1.67873e-05
327.8	0.000297187	8.24028e-05	1.04556e-05	1.46108e-05
328	0.000303656	9.4266e-05	1.93693e-05	1.95753e-05
328.2	0.000309584	0.000110577	2.47716e-05	3.03286e-05
328.4	0.000315438	0.000119474	2.64399e-05	4.01935e-05
328.6	0.000319833	9.87146e-05	2.69351e-05	4.31906e-05
328.8	0.000320532	0.000106129	2.84064e-05	3.78854e-05
329	0.000317431	0.000131337	3.10442e-05	2.58815e-05
329.2	0.000313272	0.000134302	3.39628e-05	8.76246e-06
329.4	0.000310605	0.000106129	3.62767e-05	-1.22107e-05
329.6	0.000309318	7.49881e-05	3.71705e-05	-3.40015e-05
329.8	0.000308403	4.82941e-05	3.59705e-05	-5.1236e-05
330	0.000309215	5.27432e-05	3.28814e-05	-5.91985e-05
330.2	0.000315179	7.35051e-05	2.92268e-05	-5.74962e-05
330.4	0.000327485	6.31243e-05	2.63061e-05	-5.04271e-05
330.6	0.00034145	3.93958e-05	2.41455e-05	-4.36935e-05
330.8	0.000348727	4.08789e-05	2.19061e-05	-4.02874e-05
331	0.000344724	6.75733e-05	1.96736e-05	-3.87138e-05
331.2	0.000333512	8.53686e-05	1.9365e-05	-3.49155e-05
331.4	0.000324376	6.75733e-05	2.29368e-05	-2.63698e-05
331.6	0.000323871	4.3845e-05	2.93296e-05	-1.49393e-05
331.8	0.000331535	5.71923e-05	3.41508e-05	-6.01894e-06
332	0.000341381	6.90562e-05	3.33687e-05	-4.7362e-06
332.2	0.000345738	6.90562e-05	2.69761e-05	-1.24702e-05
332.4	0.000339259	9.72318e-05	1.85809e-05	-2.60614e-05
332.6	0.000322715	0.000120957	1.21612e-05	-3.94119e-05
332.8	0.000303965	0.000126888	9.69774e-06	-4.63646e-05
333	0.000292906	0.00011206	1.07333e-05	-4.39507e-05
333.2	0.000293308	9.57489e-05	1.2883e-05	-3.39809e-05
333.4	0.000300253	7.94369e-05	1.332e-05	-2.11959e-05
333.6	0.000306852	7.6471e-05	1.12629e-05	-9.77064e-06
333.8	0.000312498	0.000100197	9.28394e-06	-1.91902e-06
334	0.000322537	0.000104646	1.13188e-05	9.30041e-07
334.2	0.000339527	9.4266e-05	1.89477e-05	-2.66847e-06
334.4	0.000356754	0.000107612	2.97854e-05	-1.32267e-05
334.6	0.000362967	0.000143198	3.9291e-05	-2.93979e-05
334.8	0.000353876	0.000153577	4.35103e-05	-4.82619e-05
335	0.000336406	0.00012244	4.03561e-05	-6.56972e-05
335.2	0.000320614	7.20222e-05	3.00341e-05	-7.63902e-05
335.4	0.000310228	3.79127e-05	1.56028e-05	-7.52165e-05
335.6	0.000302442	3.49466e-05	2.2977e-06	-6.08325e-05
335.8	0.000294046	6.16413e-05	-5.30843e-06	-3.86302e-05
336	0.000285273	6.16413e-05	-6.00035e-06	-1.88937e-05
336.2	0.000278797	7.05392e-05	-1.80593e-06	-1.01369e-05
336.4	0.000276724	5.57093e-05	4.3584e-06	-1.29715e-05
336.6	0.000278749	1.5666e-05	1.06464e-05	-1.97242e-05
336.8	0.00028271	-1.10316e-05	1.63411e-05	-1.98334e-05
337	0.000286285	-3.03142e-05	2.07677e-05	-7.0427e-06
337.2	0.000288091	-1.99311e-05	2.27974e-05	1.59717e-05
337.4	0.000288625	2.15986e-05	2.15561e-05	3.84901e-05
337.6	0.000291495	5.86753e-05	1.72397e-05	4.83426e-05
337.8	0.000301636	6.16413e-05	1.11068e-05	4.0233e-05
338	0.00031896	7.20222e-05	5.20203e-06	1.9456e-05
338.2	0.000334714	6.46073e-05	2.29426e-06	-2.17211e-06
338.4	0.000337913	4.97772e-05	5.02061e-06	-1.46808e-05
338.6	0.000325602	3.93958e-05	1.36765e-05	-1.57687e-05
338.8	0.000304232	4.3845e-05	2.4754e-05	-1.01149e-05
339	0.000281878	7.7954e-05	3.2736e-05	-3.69592e-06
339.2	0.00026261	0.000100197	3.41363e-05	1.59365e-06
339.4	0.000248592	0.000128371	2.99707e-05	8.20847e-06
339.6	0.000244049	0.000123923	2.43062e-05	1.84106e-05
339.8	0.000253789	8.83344e-05	2.03769e-05	3.02253e-05
340	0.000277079	5.27432e-05	1.82661e-05	3.82689e-05
340.2	0.000305154	4.68111e-05	1.64285e-05	3.81387e-05
340.4	0.000327305	4.23619e-05	1.46729e-05	2.96349e-05
340.6	0.000338919	3.19804e-05	1.46375e-05	1.64607e-05
340.8	0.000341913	3.64296e-05	1.73503e-05	3.9143e-06
341	0.000339216	5.42263e-05	2.11578e-05	-3.6282e-06
341.2	0.000332357	4.97772e-05	2.2844e-05	-4.91435e-06
341.4	0.000324055	4.23619e-05	2.10172e-05	-2.50946e-06
341.6	0.000319212	5.12602e-05	1.78701e-05	-8.59243e-07
341.8	0.000320704	5.86753e-05	1.70369e-05	-3.39797e-06
342	0.000324953	5.86753e-05	1.99341e-05	-1.1421e-05
342.2	0.00032433	5.71923e-05	2.46349e-05	-2.45984e-05
342.4	0.000315443	6.01583e-05	2.80592e-05	-4.1018e-05
342.6	0.000303898	1.86323e-05	2.8758e-05	-5.65707e-05
342.8	0.000299204	-2.28977e-05	2.77944e-05	-6.59359e-05
343	0.00030531	-8.0651e-06	2.76203e-05	-6.60304e-05
343.2	0.000317448	5.12602e-05	3.01515e-05	-5.89166e-05
343.4	0.000327943	0.000103163	3.51692e-05	-5.03451e-05
343.6	0.000333244	0.00010168	4.01956e-05	-4.43145e-05
343.8	0.000334751	8.09198e-05	4.23216e-05	-3.92084e-05
344	0.000335169	7.6471e-05	4.02812e-05	-3.07876e-05
344.2	0.000335993	8.38857e-05	3.44694e-05	-1.92072e-05
344.4	0.000336815	6.60903e-05	2.56396e-05	-1.04955e-05
344.6	0.000335037	1.71491e-05	1.49527e-05	-9.38917e-06
344.8	0.000327949	-1.54813e-05	5.12805e-06	-1.29393e-05
345	0.000317108	-1.10316e-05	-1.30172e-07	-1.39223e-05
345.2	0.000308735	1.86323e-05	1.3166e-06	-9.6067e-06
345.4	0.000307853	3.34635e-05	8.35476e-06	-4.26169e-06
345.6	0.000313866	3.49466e-05	1.72157e-05	-2.52044e-06
345.8	0.000322952	6.01583e-05	2.32836e-05	-2.75597e-06
346	0.000331936	7.94369e-05	2.32421e-05	9.4384e-07
346.2	0.000338505	8.09198e-05	1.7018e-05	1.10837e-05
346.4	0.000340716	7.6471e-05	7.9457e-06	2.30075e-05
346.6	0.000338338	8.24028e-05	4.8559e-07	2.90622e-05
346.8	0.000333016	4.97772e-05	-2.36737e-06	2.52304e-05
347	0.000326479	4.68111e-05	8.36738e-08	1.31389e-05
347.2	0.000320283	5.42263e-05	6.53208e-06	-2.98834e-06
347.4	0.000316678	2.75311e-05	1.39709e-05	-1.92801e-05
347.6	0.000316714	1.41828e-05	1.84452e-05	-3.23234e-05
347.8	0.000317605	4.68111e-05	1.69e-05	-3.90583e-05
348	0.000314682	7.7954e-05	9.57028e-06	-3.87924e-05
348.2	0.000306082	8.83344e-05	8.5136e-07	-3.50832e-05
348.4	0.000294034	0.000103163	-3.50721e-06	-3.40235e-05
348.6	0.00028232	7.05392e-05	-1.24779e-06	-3.94243e-05
348.8	0.000274203	4.68111e-05	4.78843e-06	-4.93461e-05
349	0.000272414	4.68111e-05	1.01e-05	-5.72965e-05
349.2	0.000278984	7.49881e-05	1.2541e-05	-5.67186e-05
349.4	0.000293326	9.4266e-05	1.2814e-05	-4.53966e-05
349.6	0.00031107	7.20222e-05	1.24183e-05	-2.76804e-05
349.8	0.000326789	3.93958e-05	1.20137e-05	-1.26296e-05
350	0.000337768	5.71923e-05	1.14449e-05	-7.62672e-06
350.2	0.000343528	9.13002e-05	1.07239e-05	-1.26664e-05
350.4	0.000343029	7.6471e-05	1.05483e-05	-2.16579e-05
350.6	0.000335389	2.45648e-05	1.18159e-05	-2.85818e-05
350.8	0.000322677	-3.61542e-06	1.50247e-05	-3.09224e-05
351	0.000308955	6.76698e-06	2.0259e-05	-2.88636e-05
351.2	0.000296693	4.97772e-05	2.71252e-05	-2.44658e-05
351.4	0.00028675	9.27831e-05	3.41152e-05	-2.15007e-05
351.6	0.000281742	0.000100197	3.8492e-05	-2.32331e-05
351.8	0.000285472	8.38857e-05	3.79623e-05	-2.93401e-05
352	0.000296976	7.35051e-05	3.28785e-05	-3.60109e-05
352.2	0.000308415	7.6471e-05	2.60773e-05	-3.91937e-05
352.4	0.000312548	6.01583e-05	2.01911e-05	-3.71491e-05
352.6	0.000310911	6.46073e-05	1.5778e-05	-3.05961e-05
352.8	0.000311443	7.20222e-05	1.22723e-05	-2.19432e-05
353	0.000318503	6.90562e-05	9.76925e-06	-1.45214e-05
353.2	0.000327798	6.75733e-05	9.14294e-06	-1.11673e-05
353.4	0.000331501	6.01583e-05	1.07764e-05	-1.24625e-05
353.6	0.00032669	4.5328e-05	1.37424e-05	-1.62982e-05
353.8	0.000317877	4.97772e-05	1.63461e-05	-1.94971e-05
354	0.000311915	7.49881e-05	1.73261e-05	-2.03338e-05
354.2	0.000311623	7.35051e-05	1.63219e-05	-1.98753e-05
354.4	0.000314502	5.27432e-05	1.32531e-05	-2.09333e-05
354.6	0.000316234	4.68111e-05	8.02679e-06	-2.57861e-05
354.8	0.00031444	3.79127e-05	1.62021e-06	-3.45303e-05
355	0.000309977	-6.48996e-07	-3.12075e-06	-4.43307e-05
355.2	0.000305852	8.25017e-06	-3.06396e-06	-5.00008e-05
355.4	0.000304857	4.68111e-05	2.45446e-06	-4.71356e-05
355.6	0.000307321	5.27432e-05	1.05808e-05	-3.59723e-05
355.8	0.000310358	3.79127e-05	1.6329e-05	-2.15851e-05
356	0.00030966	6.01583e-05	1.5423e-05	-9.92951e-06
356.2	0.000303334	8.83344e-05	7.32995e-06	-4.28641e-06
356.4	0.000294257	7.94369e-05	-3.69284e-06	-5.03925e-06
356.6	0.000287744	5.86753e-05	-1.11479e-05	-1.08339e-05
356.8	0.000286904	5.27432e-05	-1.07219e-05	-1.8962e-05
357	0.000291153	5.86753e-05	-2.91011e-06	-2.60144e-05
357.2	0.000298949	4.5328e-05	7.88422e-06	-2.97592e-05
357.4	0.000310278	1.86323e-05	1.63883e-05	-3.0471e-05
357.6	0.000324768	2.30817e-05	1.90663e-05	-2.99197e-05
357.8	0.000337864	5.42263e-05	1.5072e-05	-2.90294e-05
358	0.000342118	5.71923e-05	6.24597e-06	-2.69082e-05
358.2	0.00033459	4.23619e-05	-3.32765e-06	-2.23053e-05
358.4	0.000321493	1.71491e-05	-9.05018e-06	-1.56436e-05
358.6	0.000313297	-9.54834e-06	-8.68468e-06	-9.59923e-06
358.8	0.000315784	-2.28977e-05	-3.86275e-06	-8.10788e-06
359	0.000326973	-3.32808e-05	1.63961e-06	-1.41365e-05
359.2	0.000341049	-1.10316e-05	5.3853e-06	-2.68662e-05
359.4	0.000352799	1.26997e-05	8.40585e-06	-4.08144e-05
359.6	0.00035907	6.75733e-05	1.41551e-05	-4.89821e-05
359.8	0.000358644	0.000110577	2.50385e-05	-4.77902e-05
360	0.000351539	0.000109095	3.95599e-05	-3.92369e-05
360.2	0.000338552	0.000106129	5.28444e-05	-2.87622e-05
360.4	0.000322755	9.57489e-05	5.99468e-05	-2.1135e-05
360.6	0.000310902	5.86753e-05	5.88967e-05	-1.75899e-05
360.8	0.000310223	3.49466e-05	5.13754e-05	-1.65106e-05
361	0.000322258	8.25017e-06	4.09571e-05	-1.67087e-05
361.2	0.000340902	6.76698e-06	3.0435e-05	-1.84268e-05
361.4	0.000357118	1.26997e-05	2.06593e-05	-2.03181e-05
361.6	0.000364966	3.19804e-05	1.17057e-05	-1.85467e-05
361.8	0.000363254	6.01583e-05	4.23393e-06	-1.18834e-05
362	0.000353064	8.98173e-05	-8.19914e-07	-5.4359e-06
362.2	0.000336109	0.00011206	-3.14993e-06	-5.70164e-06
362.4	0.000316323	0.000117992	-3.02972e-06	-1.28734e-05
362.6	0.000300463	8.98173e-05	-8.29018e-07	-2.08836e-05
362.8	0.000293741	6.01583e-05	2.80414e-06	-2.45836e-05
363	0.00029495	5.86753e-05	6.46721e-06	-2.46941e-05
363.2	0.000298184	6.46073e-05	8.34445e-06	-2.59145e-05
363.4	0.000299092	7.05392e-05	7.57825e-06	-3.20539e-05
363.6	0.000297628	8.09198e-05	5.45738e-06	-4.30337e-05
363.8	0.000295517	7.05392e-05	4.68888e-06	-5.46221e-05
364	0.000293255	4.82941e-05	6.77864e-06	-6.03727e-05
364.2	0.000289847	1.26997e-05	1.01855e-05	-5.59873e-05
364.4	0.00028493	-1.69646e-05	1.14364e-05	-4.41959e-05
364.6	0.000280792	-1.39981e-05	8.02665e-06	-3.48399e-05
364.8	0.000280792	1.12165e-05	4.75738e-07	-3.73505e-05
365	0.000284727	3.49466e-05	-7.6663e-06	-5.17865e-05
365.2	0.000287552	5.42263e-05	-1.17984e-05	-6.85008e-05
365.4	0.000284403	8.53686e-05	-9.3405e-06	-7.69131e-05
365.6	0.000275742	8.83344e-05	-1.69251e-06	-7.27914e-05
365.8	0.000266308	0.000103163	6.92982e-06	-5.76775e-05
366	0.000260202	0.000117992	1.27937e-05	-3.60287e-05
366.2	0.00025839	0.000123923	1.47463e-05	-1.52278e-05
366.4	0.000260358	9.87146e-05	1.37758e-05	-4.12702e-06
366.6	0.00026633	7.20222e-05	1.19334e-05	-6.73152e-06
366.8	0.000276518	6.75733e-05	1.16318e-05	-1.7755e-05
367	0.000288544	8.09198e-05	1.41878e-05	-2.71799e-05
367.2	0.000297524	8.83344e-05	1.83837e-05	-2.97399e-05
367.4	0.000300005	4.3845e-05	2.16423e-05	-2.91708e-05
367.6	0.000297407	-6.58187e-06	2.2959e-05	-3.32746e-05
367.8	0.000295188	-6.58187e-06	2.37839e-05	-4.53716e-05
368	0.000298883	-9.54834e-06	2.60442e-05	-6.09851e-05
368.2	0.000310109	2.31741e-06	3.00818e-05	-7.28875e-05
368.4	0.000324903	-5.09865e-06	3.44924e-05	-7.82829e-05
368.6	0.00033596	-9.54834e-06	3.75492e-05	-7.98779e-05
368.8	0.000337644	-2.13221e-06	3.86505e-05	-8.07201e-05
369	0.000329733	1.41828e-05	3.82354e-05	-7.98852e-05
369.2	0.000316946	1.86323e-05	3.66305e-05	-7.37636e-05
369.4	0.000304913	5.42263e-05	3.39848e-05	-6.07548e-05
369.6	0.00029604	8.24028e-05	3.14452e-05	-4.40137e-05
369.8	0.000288863	7.20222e-05	3.11605e-05	-2.94957e-05
370	0.000281161	5.57093e-05	3.41917e-05	-2.14472e-05
370.2	0.000273022	6.46073e-05	3.86429e-05	-1.97236e-05
370.4	0.000266847	6.01583e-05	4.05633e-05	-2.11419e-05
370.6	0.000265623	4.23619e-05	3.71505e-05	-2.3274e-05
370.8	0.000271766	2.45648e-05	2.91427e-05	-2.68851e-05
371	0.000285935	2.90142e-05	2.02134e-05	-3.42663e-05
371.2	0.000305274	4.3845e-05	1.42772e-05	-4.52283e-05
371.4	0.000323613	7.20222e-05	1.28522e-05	-5.60957e-05
371.6	0.00033502	0.00011206	1.38916e-05	-6.35429e-05
371.8	0.000337273	0.000113543	1.31317e-05	-6.80766e-05
372	0.000332049	5.42263e-05	7.86564e-06	-7.20431e-05
372.2	0.000322705	1.12165e-05	1.0306e-07	-7.48713e-05
372.4	0.000311455	-3.61542e-06	-4.64449e-06	-7.24717e-05
372.6	0.000297826	3.04973e-05	-2.41647e-06	-6.21483e-05
372.8	0.000281219	5.86753e-05	5.45453e-06	-4.68612e-05
373	0.00026585	5.42263e-05	1.37471e-05	-3.34957e-05
373.2	0.000260542	4.82941e-05	1.78591e-05	-2.73669e-05
373.4	0.000270834	6.60903e-05	1.65514e-05	-2.87727e-05
373.6	0.000291877	7.94369e-05	1.14024e-05	-3.34757e-05
373.8	0.000310828	7.35051e-05	5.12997e-06	-3.53081e-05
374	0.000316606	6.31243e-05	1.43782e-07	-2.97205e-05
374.2	0.000307222	6.60903e-05	-2.72479e-06	-1.7002e-05
374.4	0.00028914	7.35051e-05	-4.18474e-06	-2.19256e-06
374.6	0.000272034	7.6471e-05	-4.55009e-06	9.10932e-06
374.8	0.000264538	6.01583e-05	-2.7426e-06	1.49306e-05
375	0.000271625	7.20222e-05	1.56405e-06	1.68431e-05
375.2	0.000291895	7.6471e-05	5.84265e-06	1.67343e-05
375.4	0.000316491	4.82941e-05	6.73094e-06	1.51001e-05
375.6	0.000333313	2.15986e-05	4.12177e-06	1.2599e-05
375.8	0.000335279	1.41828e-05	1.5457e-06	1.13466e-05
376	0.000325232	2.60479e-05	1.75687e-06	1.28094e-05
376.2	0.000312623	3.34635e-05	3.0887e-06	1.53354e-05
376.4	0.00030623	3.49466e-05	1.45244e-06	1.59474e-05
376.6	0.000309541	5.57093e-05	-4.38556e-06	1.39173e-05
376.8	0.000319585	8.53686e-05	-1.07298e-05	1.03904e-05
377	0.000328309	0.000107612	-1.24638e-05	5.56118e-06
377.2	0.000328122	0.000100197	-7.99821e-06	-1.20373e-06
377.4	0.000318784	8.09198e-05	-4.46131e-07	-9.31742e-06
377.6	0.000307248	8.24028e-05	5.57412e-06	-1.72207e-05
377.8	0.000299453	7.05392e-05	7.67811e-06	-2.4059e-05
378	0.000294649	4.3845e-05	6.39111e-06	-2.99947e-05
378.2	0.000289193	2.75311e-05	3.16429e-06	-3.55184e-05
378.4	0.000283077	3.34635e-05	-9.06828e-07	-4.03999e-05
378.6	0.000279996	2.01154e-05	-4.12067e-06	-4.23912e-05
378.8	0.000282397	2.01154e-05	-3.46435e-06	-3.84039e-05
379	0.000288742	2.45648e-05	3.28842e-06	-2.90981e-05
379.2	0.000294881	4.97772e-05	1.44271e-05	-2.0686e-05
379.4	0.000296184	5.12602e-05	2.41781e-05	-1.93816e-05
379.6	0.00028892	2.45648e-05	2.67613e-05	-2.49389e-05
379.8	0.000271969	1.41828e-05	2.1196e-05	-3.14829e-05
380	0.000248741	4.97772e-05	1.22261e-05	-3.36148e-05
380.2	0.000227413	6.90562e-05	6.38121e-06	-3.05907e-05
380.4	0.000217562	5.57093e-05	6.87326e-06	-2.55969e-05
380.6	0.000223829	3.04973e-05	1.16464e-05	-2.17486e-05
380.8	0.000241789	3.64296e-05	1.55335e-05	-1.89084e-05
381	0.000261115	5.71923e-05	1.43407e-05	-1.51262e-05
381.2	0.000273587	8.53686e-05	7.84362e-06	-1.06751e-05
381.4	0.000278316	0.00012244	-3.88463e-07	-8.07756e-06
381.6	0.000279946	0.000131337	-6.01057e-06	-7.34979e-06
381.8	0.000282219	0.000129854	-6.94386e-06	-4.37431e-06
382	0.00028378	0.00011206	-3.88465e-06	3.252e-06
382.2	0.000281241	8.83344e-05	1.27766e-06	1.08159e-05
382.4	0.000275377	7.94369e-05	6.74623e-06	1.08462e-05
382.6	0.000271425	7.6471e-05	1.0857e-05	2.82365e-06
382.8	0.000272684	3.04973e-05	1.23354e-05	-4.79568e-06
383	0.000276255	-2.4381e-05	1.16396e-05	-3.34348e-06
383.2	0.000276295	-5.55312e-05	1.13059e-05	7.50311e-06
383.4	0.000270064	-5.25644e-05	1.35206e-05	2.08579e-05
383.6	0.000260001	2.01154e-05	1.75952e-05	2.95172e-05
383.8	0.000251139	0.000103163	2.09331e-05	2.9378e-05
384	0.000247408	0.000135785	2.2086e-05	1.89736e-05
384.2	0.000249599	0.000104646	2.19099e-05	6.85695e-07
384.4	0.000255651	7.94369e-05	2.20946e-05	-1.79715e-05
384.6	0.000262812	8.83344e-05	2.3211e-05	-2.92552e-05
384.8	0.000270437	0.000115026	2.41951e-05	-3.28303e-05
385	0.000281108	0.00011206	2.38604e-05	-3.5344e-05
385.2	0.000297851	0.000103163	2.27684e-05	-4.1469e-05
385.4	0.000319007	8.38857e-05	2.2662e-05	-4.80615e-05
385.6	0.000336891	7.05392e-05	2.38465e-05	-4.80259e-05
385.8	0.000343711	5.86753e-05	2.42604e-05	-3.81188e-05
386	0.000338892	7.05392e-05	2.18244e-05	-2.24919e-05
386.2	0.00032889	9.27831e-05	1.70771e-05	-9.37508e-06
386.4	0.000319723	0.000106129	1.26291e-05	-4.01728e-06
386.6	0.000311531	0.000103163	1.0166e-05	-4.57016e-06
386.8	0.000300924	8.83344e-05	9.14582e-06	-5.23554e-06
387	0.000286765	5.27432e-05	8.89179e-06	-2.63086e-06
387.2	0.000271939	1.5666e-05	1.03969e-05	2.16635e-06
387.4	0.000259836	2.45648e-05	1.46178e-05	6.56748e-06
387.6	0.000250675	5.27432e-05	2.0187e-05	9.07221e-06
387.8	0.000242373	4.5328e-05	2.44849e-05	9.29164e-06
388	0.000234936	6.31243e-05	2.6042e-05	7.16334e-06
388.2	0.000232727	6.60903e-05	2.46511e-05	1.99675e-06
388.4	0.000240664	5.42263e-05	2.05493e-05	-8.31892e-06
388.6	0.000257677	5.71923e-05	1.50393e-05	-2.60891e-05
388.8	0.000275218	5.71923e-05	1.08381e-05	-5.07664e-05
389	0.000283619	6.31243e-05	1.0433e-05	-7.73017e-05
389.2	0.000280168	7.35051e-05	1.43684e-05	-9.78674e-05
389.4	0.000270992	6.31243e-05	2.13407e-05	-0.000106014
389.6	0.000265514	7.7954e-05	2.92096e-05	-0.000100727
389.8	0.000269017	0.000131337	3.57232e-05	-8.68984e-05
390	0.000279562	0.000159508	3.9209e-05	-7.09143e-05
390.2	0.000290887	0.000131337	3.94787e-05	-5.58551e-05
390.4	0.000297776	0.000106129	3.80133e-05	-4.18865e-05
390.6	0.000298928	9.57489e-05	3.6666e-05	-3.01824e-05
390.8	0.000295726	8.09198e-05	3.60278e-05	-2.38773e-05
391	0.000289643	7.6471e-05	3.52673e-05	-2.46479e-05
391.2	0.000281658	7.49881e-05	3.33765e-05	-3.04017e-05
391.4	0.000273733	8.38857e-05	3.02201e-05	-3.77791e-05
391.6	0.000269089	0.000103163	2.65341e-05	-4.541e-05
391.8	0.000269673	8.68515e-05	2.33659e-05	-5.24202e-05
392	0.000274142	4.82941e-05	2.17482e-05	-5.4806e-05
392.2	0.000279296	4.23619e-05	2.25853e-05	-4.67743e-05
392.4	0.000282358	4.23619e-05	2.59957e-05	-2.69604e-05
392.6	0.000281101	5.86753e-05	3.04049e-05	-1.98727e-06
392.8	0.000273828	4.97772e-05	3.30972e-05	1.74373e-05
393	0.000261438	3.49466e-05	3.23084e-05	2.50445e-05
393.2	0.000248859	4.08789e-05	2.82864e-05	2.45041e-05
393.4	0.000242484	6.16413e-05	2.20247e-05	2.56279e-05
393.6	0.000245603	8.38857e-05	1.39224e-05	3.42331e-05
393.8	0.000256407	7.35051e-05	4.61775e-06	4.69699e-05
394	0.000269584	4.5328e-05	-3.28312e-06	5.64315e-05
394.2	0.000279639	5.12602e-05	-5.67916e-06	5.86133e-05
394.4	0.000284333	7.49881e-05	-3.0304e-07	5.39469e-05
394.6	0.000285668	7.35051e-05	1.02897e-05	4.37933e-05
394.8	0.000286886	8.09198e-05	1.97118e-05	2.88853e-05
395	0.00028928	7.6471e-05	2.23116e-05	1.05803e-05
395.2	0.000292736	4.08789e-05	1.70458e-05	-8.66172e-06
395.4	0.000297135	-2.13221e-06	7.40408e-06	-2.63023e-05
395.6	0.000301253	6.76698e-06	-1.56375e-06	-3.99382e-05
395.8	0.000302279	1.5666e-05	-5.92282e-06	-4.71086e-05
396	0.00029871	2.45648e-05	-3.81472e-06	-4.69497e-05
396.2	0.00029283	5.86753e-05	4.48731e-06	-4.17666e-05
396.4	0.000288513	8.68515e-05	1.67459e-05	-3.51384e-05
396.6	0.000286906	9.87146e-05	2.93864e-05	-2.891e-05
396.8	0.000285678	9.72318e-05	3.85482e-05	-2.32704e-05
397	0.00028222	8.83344e-05	4.1139e-05	-1.83588e-05
397.2	0.000275545	8.83344e-05	3.60001e-05	-1.40967e-05
397.4	0.000265183	8.24028e-05	2.49775e-05	-9.63124e-06
397.6	0.000251355	6.90562e-05	1.22218e-05	-4.58068e-06
397.8	0.000237347	5.86753e-05	1.13015e-06	-2.66939e-07
398	0.000229026	9.13002e-05	-7.795e-06	1.42074e-06
398.2	0.000230178	0.000119474	-1.51509e-05	3.77108e-07
398.4	0.000239223	0.000107612	-1.94922e-05	-1.00907e-06
398.6	0.000250891	8.68515e-05	-1.73869e-05	1.07659e-07
398.8	0.00026025	6.75733e-05	-6.59743e-06	3.96279e-06
399	0.000265272	6.01583e-05	1.10081e-05	7.49679e-06
399.2	0.000266879	4.3845e-05	2.92242e-05	7.78929e-06
[truncated: 7,003 more rows]

## Sheet: Figure 4c
time delay (ms)	absorbance
	BaTaO2N (NaCl)	BaTaO2N (CsCl)	BaTaO2N (KCl)	BaTaO2N (RbCl)
-0.0002	-5.13227e-06	1.96148e-05	-4.31319e-07	-6.79186e-06
3.16833e-15	4.50653e-05	0.0001011	1.81039e-05	1.59622e-05
0.0002	0.000155263	0.000277812	0.000108153	8.57335e-05
0.0004	0.000359789	0.000611489	0.000366606	0.000296708
0.0006	0.000691535	0.00115	0.00090517	0.000802102
0.0008	0.00116	0.0019	0.00177	0.00173
0.001	0.00175	0.00277	0.00286	0.00303
0.0012	0.00239	0.00363	0.00396	0.00444
0.0014	0.00299	0.00435	0.00482	0.00561
0.0016	0.00346	0.00482	0.00532	0.00631
0.0018	0.00378	0.00505	0.00549	0.00657
0.002	0.00393	0.00508	0.00545	0.00655
0.0022	0.00397	0.005	0.00532	0.0064
0.0024	0.00394	0.00488	0.00518	0.00623
0.0026	0.00387	0.00474	0.00506	0.00606
0.0028	0.0038	0.00461	0.00495	0.0059
0.003	0.00372	0.00449	0.00485	0.00575
0.0032	0.00365	0.00438	0.00475	0.00563
0.0034	0.00358	0.00429	0.00466	0.00553
0.0036	0.00352	0.0042	0.00457	0.00545
0.0038	0.00345	0.00413	0.00448	0.00539
0.004	0.0034	0.00406	0.00441	0.00534
0.0042	0.00335	0.004	0.00436	0.00529
0.0044	0.0033	0.00394	0.00431	0.00523
0.0046	0.00326	0.00388	0.00426	0.00517
0.0048	0.00323	0.00382	0.00421	0.0051
0.005	0.00319	0.00376	0.00416	0.00504
0.0052	0.00316	0.00371	0.00411	0.00499
0.0054	0.00313	0.00366	0.00406	0.00495
0.0056	0.0031	0.00361	0.00401	0.0049
0.0058	0.00308	0.00357	0.00396	0.00485
0.006	0.00305	0.00353	0.00392	0.0048
0.0062	0.00303	0.0035	0.00388	0.00474
0.0064	0.003	0.00347	0.00385	0.00468
0.0066	0.00297	0.00344	0.00383	0.00462
0.0068	0.00294	0.00341	0.00381	0.00457
0.007	0.00291	0.00338	0.00379	0.00453
0.0072	0.00288	0.00336	0.00376	0.0045
0.0074	0.00285	0.00333	0.00373	0.00448
0.0076	0.00282	0.00331	0.00369	0.00445
0.0078	0.00279	0.00328	0.00366	0.00442
0.008	0.00277	0.00326	0.00363	0.0044
0.0082	0.00275	0.00323	0.00361	0.00437
0.0084	0.00273	0.0032	0.00359	0.00435
0.0086	0.00272	0.00318	0.00357	0.00433
0.0088	0.0027	0.00316	0.00355	0.0043
0.009	0.00268	0.00314	0.00352	0.00427
0.0092	0.00266	0.00312	0.00349	0.00424
0.0094	0.00264	0.0031	0.00346	0.00422
0.0096	0.00262	0.00309	0.00344	0.0042
0.0098	0.00261	0.00308	0.00343	0.00417
0.01	0.00259	0.00307	0.00341	0.00415
0.0102	0.00257	0.00305	0.00339	0.00412
0.0104	0.00256	0.00302	0.00336	0.0041
0.0106	0.00254	0.00299	0.00333	0.00407
0.0108	0.00253	0.00296	0.0033	0.00404
0.011	0.00251	0.00293	0.00328	0.004
0.0112	0.0025	0.00291	0.00326	0.00397
0.0114	0.00249	0.00288	0.00325	0.00394
0.0116	0.00248	0.00286	0.00324	0.00392
0.0118	0.00246	0.00285	0.00323	0.00391
0.012	0.00244	0.00283	0.00322	0.0039
0.0122	0.00242	0.00282	0.0032	0.00389
0.0124	0.0024	0.0028	0.00317	0.00387
0.0126	0.00238	0.00279	0.00315	0.00384
0.0128	0.00237	0.00277	0.00313	0.00381
0.013	0.00236	0.00275	0.00311	0.00379
0.0132	0.00235	0.00274	0.0031	0.00378
0.0134	0.00235	0.00273	0.00308	0.00376
0.0136	0.00234	0.00273	0.00307	0.00375
0.0138	0.00234	0.00272	0.00306	0.00374
0.014	0.00233	0.00272	0.00304	0.00372
0.0142	0.00232	0.00271	0.00302	0.0037
0.0144	0.00231	0.00269	0.003	0.00368
0.0146	0.0023	0.00268	0.00298	0.00367
0.0148	0.00229	0.00266	0.00297	0.00366
0.015	0.00228	0.00265	0.00296	0.00365
0.0152	0.00227	0.00264	0.00295	0.00364
0.0154	0.00227	0.00264	0.00294	0.00362
0.0156	0.00226	0.00262	0.00292	0.0036
0.0158	0.00226	0.00261	0.00291	0.00359
0.016	0.00225	0.00259	0.00289	0.00358
0.0162	0.00224	0.00257	0.00288	0.00357
0.0164	0.00222	0.00255	0.00286	0.00356
0.0166	0.0022	0.00254	0.00284	0.00354
0.0168	0.00219	0.00253	0.00282	0.00352
0.017	0.00218	0.00252	0.00281	0.00351
0.0172	0.00217	0.00252	0.00281	0.0035
0.0174	0.00216	0.00251	0.0028	0.00349
0.0176	0.00216	0.00251	0.00279	0.00348
0.0178	0.00215	0.0025	0.00277	0.00347
0.018	0.00214	0.00248	0.00276	0.00345
0.0182	0.00214	0.00246	0.00275	0.00343
0.0184	0.00213	0.00245	0.00275	0.00341
0.0186	0.00213	0.00243	0.00276	0.00339
0.0188	0.00212	0.00242	0.00275	0.00337
0.019	0.00211	0.00241	0.00274	0.00335
0.0192	0.0021	0.0024	0.00273	0.00333
0.0194	0.00209	0.00239	0.00271	0.00332
0.0196	0.00208	0.00238	0.0027	0.00332
0.0198	0.00207	0.00238	0.00269	0.00332
0.02	0.00206	0.00237	0.00267	0.00333
0.0202	0.00205	0.00237	0.00266	0.00333
0.0204	0.00204	0.00237	0.00265	0.00332
0.0206	0.00204	0.00236	0.00264	0.0033
0.0208	0.00203	0.00236	0.00265	0.00328
0.021	0.00202	0.00235	0.00265	0.00325
0.0212	0.00202	0.00234	0.00265	0.00324
0.0214	0.00201	0.00232	0.00265	0.00324
0.0216	0.002	0.00231	0.00263	0.00324
0.0218	0.002	0.0023	0.00261	0.00323
0.022	0.002	0.0023	0.00258	0.00323
0.0222	0.002	0.00229	0.00256	0.00322
0.0224	0.00199	0.00229	0.00254	0.0032
0.0226	0.00198	0.00228	0.00252	0.00318
0.0228	0.00196	0.00227	0.00251	0.00316
0.023	0.00194	0.00227	0.0025	0.00315
0.0232	0.00192	0.00225	0.0025	0.00313
0.0234	0.00191	0.00224	0.00251	0.00312
0.0236	0.0019	0.00222	0.00251	0.00311
0.0238	0.00189	0.00221	0.00251	0.00311
0.024	0.00189	0.0022	0.00251	0.00311
0.0242	0.00189	0.00219	0.0025	0.00311
0.0244	0.0019	0.00218	0.0025	0.00311
0.0246	0.00191	0.00218	0.00249	0.00311
0.0248	0.00192	0.00217	0.00249	0.0031
0.025	0.00193	0.00217	0.00247	0.00309
0.0252	0.00193	0.00216	0.00246	0.00309
0.0254	0.00193	0.00215	0.00245	0.00308
0.0256	0.00191	0.00215	0.00244	0.00308
0.0258	0.0019	0.00214	0.00243	0.00308
0.026	0.00188	0.00214	0.00243	0.00308
0.0262	0.00187	0.00214	0.00242	0.00307
0.0264	0.00185	0.00213	0.00241	0.00305
0.0266	0.00184	0.00212	0.00241	0.00303
0.0268	0.00184	0.00211	0.0024	0.00301
0.027	0.00183	0.00211	0.0024	0.003
0.0272	0.00183	0.00211	0.0024	0.003
0.0274	0.00182	0.00211	0.0024	0.00302
0.0276	0.00182	0.0021	0.0024	0.00303
0.0278	0.00182	0.0021	0.0024	0.00304
0.028	0.00181	0.00209	0.0024	0.00304
0.0282	0.0018	0.00208	0.0024	0.00302
0.0284	0.00179	0.00208	0.00239	0.00299
0.0286	0.00178	0.00208	0.00238	0.00296
0.0288	0.00177	0.00209	0.00236	0.00293
0.029	0.00176	0.00209	0.00235	0.00293
0.0292	0.00175	0.00209	0.00234	0.00293
0.0294	0.00175	0.00208	0.00234	0.00293
0.0296	0.00175	0.00207	0.00233	0.00293
0.0298	0.00175	0.00205	0.00233	0.00292
0.03	0.00175	0.00204	0.00232	0.0029
0.0302	0.00175	0.00202	0.00231	0.00289
0.0304	0.00176	0.00201	0.0023	0.00288
0.0306	0.00176	0.002	0.00229	0.00287
0.0308	0.00176	0.002	0.00229	0.00286
0.031	0.00176	0.002	0.0023	0.00286
0.0312	0.00176	0.002	0.0023	0.00285
0.0314	0.00174	0.00201	0.00229	0.00285
0.0316	0.00173	0.002	0.00228	0.00284
0.0318	0.00172	0.00199	0.00226	0.00283
0.032	0.00172	0.00197	0.00224	0.00281
0.0322	0.00171	0.00195	0.00223	0.0028
0.0324	0.00171	0.00194	0.00223	0.00279
0.0326	0.00171	0.00193	0.00223	0.00278
0.0328	0.0017	0.00193	0.00223	0.00276
0.033	0.0017	0.00192	0.00223	0.00273
0.0332	0.0017	0.00192	0.00223	0.0027
0.0334	0.00169	0.00192	0.00222	0.00269
0.0336	0.00169	0.00192	0.00222	0.00269
0.0338	0.00168	0.00192	0.00222	0.00271
0.034	0.00167	0.00192	0.00221	0.00273
0.0342	0.00167	0.00192	0.00221	0.00276
0.0344	0.00166	0.00193	0.00221	0.00278
0.0346	0.00165	0.00193	0.00221	0.00279
0.0348	0.00164	0.00193	0.00221	0.00278
0.035	0.00164	0.00193	0.0022	0.00277
0.0352	0.00163	0.00193	0.00218	0.00274
0.0354	0.00163	0.00192	0.00217	0.00272
0.0356	0.00163	0.00191	0.00215	0.0027
0.0358	0.00163	0.00191	0.00214	0.0027
0.036	0.00163	0.0019	0.00213	0.0027
0.0362	0.00164	0.00189	0.00213	0.00271
0.0364	0.00164	0.00188	0.00212	0.00271
0.0366	0.00164	0.00186	0.00212	0.0027
0.0368	0.00165	0.00185	0.00211	0.00268
0.037	0.00164	0.00184	0.00211	0.00266
0.0372	0.00164	0.00183	0.00211	0.00264
0.0374	0.00163	0.00182	0.00211	0.00263
0.0376	0.00163	0.00182	0.00211	0.00263
0.0378	0.00163	0.00183	0.00211	0.00263
0.038	0.00164	0.00183	0.00209	0.00263
0.0382	0.00164	0.00184	0.00208	0.00261
0.0384	0.00165	0.00184	0.00206	0.0026
0.0386	0.00164	0.00184	0.00206	0.00259
0.0388	0.00163	0.00183	0.00206	0.00258
0.039	0.00162	0.00183	0.00206	0.00258
0.0392	0.00159	0.00182	0.00207	0.00257
0.0394	0.00157	0.00182	0.00208	0.00257
0.0396	0.00154	0.00182	0.00208	0.00257
0.0398	0.00153	0.00182	0.00207	0.00258
0.04	0.00153	0.00182	0.00206	0.00258
0.0402	0.00153	0.00182	0.00206	0.00258
0.0404	0.00154	0.00181	0.00205	0.00257
0.0406	0.00155	0.00181	0.00205	0.00257
0.0408	0.00156	0.0018	0.00205	0.00257
0.041	0.00155	0.0018	0.00205	0.00258
0.0412	0.00155	0.00179	0.00204	0.00258
0.0414	0.00154	0.00179	0.00202	0.00259
0.0416	0.00154	0.00179	0.00201	0.00259
0.0418	0.00154	0.00179	0.00199	0.00258
0.042	0.00155	0.00179	0.00198	0.00257
0.0422	0.00156	0.00179	0.00197	0.00255
0.0424	0.00156	0.0018	0.00197	0.00253
0.0426	0.00157	0.00179	0.00197	0.00251
0.0428	0.00157	0.00178	0.00196	0.0025
0.043	0.00157	0.00177	0.00197	0.00248
0.0432	0.00157	0.00175	0.00198	0.00247
0.0434	0.00156	0.00174	0.00199	0.00246
0.0436	0.00155	0.00172	0.00201	0.00245
0.0438	0.00154	0.0017	0.00201	0.00246
0.044	0.00153	0.00169	0.00202	0.00246
0.0442	0.00151	0.00168	0.00202	0.00246
0.0444	0.0015	0.00167	0.00201	0.00246
0.0446	0.00148	0.00167	0.00201	0.00246
0.0448	0.00146	0.00167	0.00201	0.00246
0.045	0.00145	0.00167	0.00199	0.00246
0.0452	0.00144	0.00167	0.00197	0.00246
0.0454	0.00144	0.00166	0.00195	0.00245
0.0456	0.00144	0.00166	0.00194	0.00244
0.0458	0.00144	0.00166	0.00193	0.00243
0.046	0.00144	0.00165	0.00192	0.00241
0.0462	0.00144	0.00165	0.00192	0.00241
0.0464	0.00144	0.00164	0.00192	0.0024
0.0466	0.00145	0.00164	0.00192	0.00239
0.0468	0.00147	0.00165	0.00193	0.00239
0.047	0.00148	0.00165	0.00192	0.00239
0.0472	0.00148	0.00166	0.00192	0.00241
0.0474	0.00148	0.00166	0.00193	0.00242
0.0476	0.00147	0.00167	0.00194	0.00243
0.0478	0.00145	0.00166	0.00195	0.00242
0.048	0.00144	0.00166	0.00196	0.0024
0.0482	0.00144	0.00166	0.00195	0.0024
0.0484	0.00144	0.00166	0.00193	0.0024
0.0486	0.00144	0.00165	0.00191	0.0024
0.0488	0.00145	0.00163	0.0019	0.0024
0.049	0.00146	0.00162	0.00189	0.00238
0.0492	0.00146	0.0016	0.00189	0.00236
0.0494	0.00146	0.00159	0.00189	0.00234
0.0496	0.00146	0.00158	0.00189	0.00233
0.0498	0.00146	0.00158	0.00189	0.00233
0.05	0.00146	0.00159	0.00189	0.00234
0.0502	0.00145	0.0016	0.00188	0.00236
0.0504	0.00144	0.00161	0.00187	0.00237
0.0506	0.00143	0.00163	0.00185	0.00238
0.0508	0.00143	0.00164	0.00183	0.00238
0.051	0.00142	0.00165	0.00183	0.00236
0.0512	0.00141	0.00166	0.00183	0.00234
0.0514	0.00141	0.00166	0.00184	0.00232
0.0516	0.00141	0.00166	0.00185	0.00231
0.0518	0.00141	0.00165	0.00186	0.0023
0.052	0.00142	0.00164	0.00185	0.0023
0.0522	0.00142	0.00163	0.00184	0.00231
0.0524	0.00143	0.00162	0.00183	0.00231
0.0526	0.00142	0.00162	0.00182	0.00231
0.0528	0.00141	0.00163	0.00181	0.00231
0.053	0.0014	0.00163	0.00181	0.0023
0.0532	0.00138	0.00163	0.00181	0.0023
0.0534	0.00137	0.00163	0.00181	0.00228
0.0536	0.00137	0.00162	0.00181	0.00227
0.0538	0.00137	0.0016	0.00181	0.00228
0.054	0.00138	0.00159	0.00181	0.00229
0.0542	0.00138	0.00157	0.0018	0.00231
0.0544	0.00139	0.00157	0.00179	0.00232
0.0546	0.0014	0.00156	0.00178	0.00233
0.0548	0.0014	0.00157	0.00178	0.00234
0.055	0.00141	0.00157	0.00178	0.00233
0.0552	0.0014	0.00158	0.00179	0.00231
0.0554	0.0014	0.00158	0.0018	0.00228
0.0556	0.0014	0.00158	0.00181	0.00224
0.0558	0.0014	0.00158	0.00182	0.0022
0.056	0.0014	0.00158	0.00182	0.00217
0.0562	0.00141	0.00158	0.00181	0.00217
0.0564	0.00141	0.00157	0.0018	0.00218
0.0566	0.00142	0.00157	0.00179	0.00219
0.0568	0.00141	0.00157	0.00179	0.0022
0.057	0.00141	0.00157	0.00178	0.00221
0.0572	0.00139	0.00157	0.00178	0.00221
0.0574	0.00138	0.00156	0.00177	0.00221
0.0576	0.00137	0.00156	0.00177	0.00221
0.0578	0.00137	0.00155	0.00176	0.00219
0.058	0.00137	0.00155	0.00176	0.00219
0.0582	0.00137	0.00154	0.00175	0.0022
0.0584	0.00136	0.00154	0.00175	0.00221
0.0586	0.00136	0.00153	0.00175	0.00223
0.0588	0.00135	0.00153	0.00174	0.00223
0.059	0.00134	0.00153	0.00174	0.00222
0.0592	0.00133	0.00153	0.00173	0.00218
0.0594	0.00132	0.00153	0.00172	0.00214
0.0596	0.00131	0.00152	0.00172	0.00211
0.0598	0.0013	0.00151	0.00172	0.0021
0.06	0.00129	0.0015	0.00172	0.00211
0.0602	0.00129	0.00148	0.00172	0.00212
0.0604	0.00129	0.00146	0.00171	0.00213
0.0606	0.00129	0.00145	0.0017	0.00213
0.0608	0.00129	0.00145	0.00169	0.00213
0.061	0.00129	0.00146	0.0017	0.00213
0.0612	0.00128	0.00147	0.00171	0.00213
0.0614	0.00127	0.00148	0.00172	0.00214
0.0616	0.00126	0.00149	0.00172	0.00214
0.0618	0.00126	0.0015	0.00172	0.00214
0.062	0.00125	0.0015	0.00172	0.00215
0.0622	0.00125	0.00149	0.00172	0.00215
0.0624	0.00125	0.00148	0.00171	0.00216
0.0626	0.00125	0.00147	0.00169	0.00216
0.0628	0.00125	0.00146	0.00168	0.00215
0.063	0.00124	0.00145	0.00167	0.00214
0.0632	0.00123	0.00145	0.00166	0.00214
0.0634	0.00122	0.00145	0.00167	0.00214
0.0636	0.00122	0.00145	0.00168	0.00216
0.0638	0.00122	0.00145	0.00168	0.00218
0.064	0.00123	0.00145	0.00169	0.00219
0.0642	0.00124	0.00144	0.00169	0.00219
0.0644	0.00125	0.00144	0.00168	0.00217
0.0646	0.00126	0.00144	0.00168	0.00214
0.0648	0.00127	0.00145	0.00168	0.00211
0.065	0.00127	0.00146	0.00168	0.00209
0.0652	0.00127	0.00147	0.00168	0.00209
0.0654	0.00127	0.00148	0.00168	0.0021
0.0656	0.00127	0.00148	0.00168	0.00211
0.0658	0.00127	0.00147	0.00168	0.00212
0.066	0.00128	0.00146	0.00168	0.00212
0.0662	0.00128	0.00144	0.00167	0.00211
0.0664	0.00127	0.00143	0.00165	0.0021
0.0666	0.00127	0.00142	0.00163	0.00209
0.0668	0.00126	0.00141	0.00161	0.00208
0.067	0.00126	0.0014	0.0016	0.00208
0.0672	0.00127	0.0014	0.0016	0.00208
0.0674	0.00127	0.0014	0.00161	0.00209
0.0676	0.00128	0.00139	0.00161	0.0021
0.0678	0.00127	0.00139	0.00161	0.0021
0.068	0.00126	0.00139	0.00161	0.00208
0.0682	0.00124	0.00139	0.00162	0.00207
0.0684	0.00122	0.0014	0.00163	0.00205
0.0686	0.00121	0.00141	0.00164	0.00205
0.0688	0.00121	0.00142	0.00165	0.00205
0.069	0.00122	0.00142	0.00165	0.00206
0.0692	0.00123	0.00143	0.00164	0.00206
0.0694	0.00124	0.00142	0.00163	0.00207
0.0696	0.00125	0.00141	0.00162	0.00207
0.0698	0.00125	0.00139	0.0016	0.00207
0.07	0.00125	0.00138	0.00159	0.00207
0.0702	0.00125	0.00138	0.00159	0.00207
0.0704	0.00124	0.00139	0.00159	0.00207
0.0706	0.00122	0.00139	0.0016	0.00206
0.0708	0.00121	0.00139	0.0016	0.00205
0.071	0.00121	0.00138	0.0016	0.00204
0.0712	0.0012	0.00137	0.0016	0.00204
0.0714	0.0012	0.00136	0.00161	0.00205
0.0716	0.0012	0.00136	0.00162	0.00206
0.0718	0.00119	0.00136	0.00163	0.00207
0.072	0.00119	0.00136	0.00163	0.00207
0.0722	0.00119	0.00137	0.00162	0.00205
0.0724	0.00118	0.00138	0.0016	0.00202
0.0726	0.00118	0.00139	0.00159	0.00198
0.0728	0.00118	0.00139	0.00159	0.00196
0.073	0.00118	0.00138	0.00159	0.00195
0.0732	0.00117	0.00137	0.00159	0.00196
0.0734	0.00117	0.00136	0.00158	0.00198
0.0736	0.00116	0.00135	0.00157	0.00199
0.0738	0.00116	0.00135	0.00157	0.002
0.074	0.00116	0.00135	0.00158	0.00199
0.0742	0.00115	0.00135	0.00159	0.00198
0.0744	0.00116	0.00135	0.00159	0.00197
0.0746	0.00116	0.00136	0.00159	0.00196
0.0748	0.00117	0.00137	0.00158	0.00197
0.075	0.00117	0.00138	0.00157	0.00197
0.0752	0.00118	0.00139	0.00157	0.00198
0.0754	0.00118	0.0014	0.00156	0.00198
0.0756	0.00119	0.00141	0.00156	0.00198
0.0758	0.00119	0.00142	0.00156	0.00198
0.076	0.0012	0.00142	0.00156	0.00198
0.0762	0.0012	0.00141	0.00156	0.00197
0.0764	0.00121	0.0014	0.00156	0.00196
0.0766	0.00121	0.00139	0.00156	0.00196
0.0768	0.00122	0.00137	0.00157	0.00197
0.077	0.00122	0.00136	0.00157	0.00198
0.0772	0.00122	0.00135	0.00156	0.00198
0.0774	0.00122	0.00134	0.00155	0.00198
0.0776	0.00121	0.00134	0.00154	0.00197
0.0778	0.00119	0.00133	0.00153	0.00196
0.078	0.00117	0.00132	0.00152	0.00195
0.0782	0.00115	0.00131	0.00152	0.00194
0.0784	0.00114	0.0013	0.00152	0.00194
0.0786	0.00114	0.00129	0.00151	0.00194
0.0788	0.00115	0.00129	0.00151	0.00193
0.079	0.00116	0.00129	0.00151	0.00193
0.0792	0.00117	0.0013	0.00152	0.00193
0.0794	0.00117	0.0013	0.00153	0.00194
0.0796	0.00117	0.0013	0.00153	0.00194
0.0798	0.00117	0.0013	0.00153	0.00193
0.08	0.00116	0.0013	0.00153	0.00192
0.0802	0.00116	0.0013	0.00152	0.0019
0.0804	0.00116	0.0013	0.00151	0.0019
0.0806	0.00116	0.0013	0.00151	0.0019
0.0808	0.00116	0.0013	0.00151	0.00191
0.081	0.00116	0.00131	0.00151	0.00192
0.0812	0.00115	0.00131	0.00151	0.00192
0.0814	0.00114	0.00131	0.0015	0.00191
0.0816	0.00114	0.00131	0.0015	0.0019
0.0818	0.00113	0.00132	0.00149	0.0019
0.082	0.00113	0.00133	0.00148	0.00189
0.0822	0.00113	0.00133	0.00148	0.00187
0.0824	0.00112	0.00134	0.00148	0.00186
0.0826	0.00112	0.00134	0.00148	0.00185
0.0828	0.00112	0.00134	0.00148	0.00186
0.083	0.00113	0.00134	0.00149	0.00188
0.0832	0.00114	0.00134	0.00149	0.00188
0.0834	0.00115	0.00133	0.00149	0.00188
0.0836	0.00115	0.00133	0.00149	0.00188
0.0838	0.00115	0.00132	0.00149	0.00187
0.084	0.00115	0.00131	0.0015	0.00186
0.0842	0.00115	0.00131	0.0015	0.00184
0.0844	0.00115	0.00131	0.0015	0.00183
0.0846	0.00115	0.00131	0.00151	0.00183
0.0848	0.00114	0.0013	0.00151	0.00183
0.085	0.00114	0.0013	0.0015	0.00184
0.0852	0.00113	0.0013	0.0015	0.00186
0.0854	0.00112	0.0013	0.00149	0.00187
0.0856	0.0011	0.0013	0.00149	0.00187
0.0858	0.00109	0.00129	0.00148	0.00187
0.086	0.00108	0.00128	0.00148	0.00186
0.0862	0.00107	0.00128	0.00147	0.00186
0.0864	0.00108	0.00127	0.00145	0.00185
0.0866	0.00108	0.00127	0.00144	0.00185
0.0868	0.00108	0.00126	0.00143	0.00184
0.087	0.00108	0.00126	0.00144	0.00183
0.0872	0.00108	0.00126	0.00145	0.00183
0.0874	0.00108	0.00126	0.00147	0.00183
0.0876	0.00108	0.00126	0.00148	0.00183
0.0878	0.00108	0.00126	0.00148	0.00183
0.088	0.00109	0.00127	0.00148	0.00183
0.0882	0.0011	0.00128	0.00147	0.00182
0.0884	0.00111	0.00128	0.00148	0.00181
0.0886	0.00111	0.00128	0.00148	0.00181
0.0888	0.00111	0.00128	0.00148	0.00182
0.089	0.00111	0.00127	0.00147	0.00184
0.0892	0.0011	0.00126	0.00147	0.00186
0.0894	0.00109	0.00125	0.00146	0.00188
0.0896	0.00109	0.00124	0.00145	0.00188
0.0898	0.00108	0.00123	0.00145	0.00189
0.09	0.00107	0.00122	0.00146	0.00189
0.0902	0.00107	0.00121	0.00146	0.00188
0.0904	0.00107	0.00121	0.00146	0.00188
0.0906	0.00107	0.00122	0.00146	0.00187
0.0908	0.00107	0.00122	0.00146	0.00186
0.091	0.00107	0.00123	0.00146	0.00186
0.0912	0.00107	0.00123	0.00146	0.00186
0.0914	0.00106	0.00123	0.00146	0.00186
0.0916	0.00105	0.00123	0.00146	0.00186
0.0918	0.00104	0.00123	0.00145	0.00185
0.092	0.00104	0.00123	0.00144	0.00183
0.0922	0.00104	0.00124	0.00143	0.00181
0.0924	0.00105	0.00125	0.00142	0.00179
0.0926	0.00106	0.00126	0.00142	0.00177
0.0928	0.00107	0.00127	0.00142	0.00176
0.093	0.00108	0.00127	0.00144	0.00176
0.0932	0.00108	0.00127	0.00145	0.00177
0.0934	0.00108	0.00126	0.00145	0.00178
0.0936	0.00108	0.00125	0.00144	0.00179
0.0938	0.00107	0.00124	0.00142	0.0018
0.094	0.00106	0.00123	0.00141	0.0018
0.0942	0.00106	0.00123	0.0014	0.00179
0.0944	0.00105	0.00122	0.00139	0.00179
0.0946	0.00105	0.00121	0.00139	0.00179
0.0948	0.00106	0.0012	0.00139	0.00179
0.095	0.00107	0.00119	0.0014	0.00178
0.0952	0.00107	0.00119	0.0014	0.00177
0.0954	0.00106	0.00119	0.00141	0.00176
0.0956	0.00105	0.00119	0.0014	0.00176
0.0958	0.00104	0.0012	0.0014	0.00176
0.096	0.00102	0.0012	0.00139	0.00177
0.0962	0.00101	0.00121	0.00138	0.00178
0.0964	0.00101	0.00121	0.00138	0.00178
0.0966	0.00101	0.00121	0.00138	0.00177
0.0968	0.00101	0.00121	0.00139	0.00176
0.097	0.00101	0.00121	0.00139	0.00176
0.0972	0.00102	0.00121	0.00138	0.00177
0.0974	0.00102	0.00121	0.00137	0.00179
0.0976	0.00102	0.00122	0.00136	0.00181
0.0978	0.00101	0.00122	0.00136	0.00182
0.098	0.00101	0.00122	0.00136	0.00182
0.0982	0.00101	0.00122	0.00137	0.0018
0.0984	0.00101	0.00122	0.00138	0.00178
0.0986	0.00101	0.00122	0.00139	0.00175
0.0988	0.00102	0.00122	0.0014	0.00172
0.099	0.00102	0.00122	0.00141	0.00171
0.0992	0.00103	0.00121	0.00141	0.0017
0.0994	0.00103	0.00121	0.0014	0.00171
0.0996	0.00103	0.0012	0.00139	0.00172
0.0998	0.00103	0.00119	0.00137	0.00173
0.1	0.00103	0.00119	0.00137	0.00175
0.1002	0.00104	0.00118	0.00137	0.00176
0.1004	0.00104	0.00117	0.00137	0.00176
0.1006	0.00105	0.00116	0.00137	0.00176
0.1008	0.00104	0.00116	0.00137	0.00175
0.101	0.00103	0.00116	0.00136	0.00175
0.1012	0.00102	0.00116	0.00135	0.00174
0.1014	0.00101	0.00116	0.00135	0.00173
0.1016	0.001	0.00117	0.00135	0.00172
0.1018	0.001	0.00117	0.00136	0.00171
0.102	0.001	0.00117	0.00138	0.0017
0.1022	0.00101	0.00117	0.00139	0.00169
0.1024	0.00101	0.00116	0.00139	0.00169
0.1026	0.001	0.00116	0.00139	0.00169
0.1028	0.000996948	0.00116	0.00138	0.00168
0.103	0.000986606	0.00116	0.00138	0.00168
0.1032	0.000975759	0.00116	0.00137	0.00167
0.1034	0.000966485	0.00116	0.00137	0.00167
0.1036	0.000960632	0.00116	0.00137	0.00167
0.1038	0.000959324	0.00115	0.00137	0.00167
0.104	0.000962337	0.00114	0.00137	0.00167
0.1042	0.000968136	0.00113	0.00137	0.00167
0.1044	0.00097488	0.00112	0.00136	0.00167
0.1046	0.000981524	0.00112	0.00135	0.00168
0.1048	0.000987804	0.00113	0.00135	0.0017
0.105	0.000993104	0.00114	0.00135	0.00172
0.1052	0.000995684	0.00115	0.00135	0.00174
0.1054	0.000993534	0.00115	0.00136	0.00176
0.1056	0.000986343	0.00115	0.00137	0.00176
0.1058	0.000976604	0.00115	0.00138	0.00175
0.106	0.000968448	0.00115	0.00138	0.00173
0.1062	0.000964892	0.00115	0.00138	0.00171
0.1064	0.000965743	0.00115	0.00137	0.00169
0.1066	0.000967978	0.00114	0.00136	0.00167
0.1068	0.000968384	0.00113	0.00136	0.00167
0.107	0.000966339	0.00111	0.00135	0.00167
0.1072	0.000964336	0.0011	0.00135	0.00168
0.1074	0.000965743	0.00109	0.00134	0.00169
0.1076	0.000971686	0.00108	0.00134	0.00169
0.1078	0.000979699	0.00108	0.00133	0.00168
0.108	0.000985328	0.00109	0.00132	0.00167
0.1082	0.00098536	0.0011	0.00131	0.00167
0.1084	0.000980082	0.00112	0.00129	0.00167
0.1086	0.000972884	0.00113	0.00128	0.00166
0.1088	0.000967656	0.00115	0.00128	0.00165
0.109	0.000966196	0.00116	0.00129	0.00163
0.1092	0.00096769	0.00117	0.00131	0.00161
0.1094	0.000970324	0.00118	0.00132	0.0016
0.1096	0.000973191	0.00119	0.00132	0.00159
0.1098	0.000976641	0.00119	0.00132	0.0016
0.11	0.000981103	0.00118	0.00132	0.00161
0.1102	0.000985963	0.00117	0.00131	0.00162
0.1104	0.000989706	0.00116	0.0013	0.00162
0.1106	0.000990909	0.00114	0.00128	0.00162
0.1108	0.000988893	0.00113	0.00127	0.00162
0.111	0.000983631	0.00112	0.00127	0.00162
0.1112	0.000975573	0.00112	0.00128	0.00162
0.1114	0.000965849	0.00112	0.00129	0.00164
0.1116	0.000956306	0.00113	0.00129	0.00166
0.1118	0.000948808	0.00113	0.0013	0.00168
0.112	0.000944249	0.00112	0.00129	0.00169
0.1122	0.000942365	0.00112	0.00128	0.00169
0.1124	0.000942513	0.00111	0.00128	0.00167
0.1126	0.000944388	0.00111	0.00128	0.00165
0.1128	0.000947841	0.00111	0.00128	0.00164
0.113	0.000952195	0.00111	0.00128	0.00162
0.1132	0.000956162	0.00111	0.00128	0.0016
0.1134	0.000958681	0.0011	0.00129	0.00159
0.1136	0.000959872	0.0011	0.00129	0.00159
0.1138	0.000961178	0.00109	0.0013	0.00161
0.114	0.000964547	0.00109	0.0013	0.00165
0.1142	0.000971217	0.0011	0.00129	0.00168
0.1144	0.000980832	0.00111	0.00127	0.00169
0.1146	0.000991306	0.00111	0.00126	0.00168
0.1148	0.000999547	0.00112	0.00125	0.00166
0.115	0.001	0.00113	0.00125	0.00163
0.1152	0.000999527	0.00113	0.00125	0.00162
0.1154	0.000990828	0.00114	0.00126	0.00161
0.1156	0.00097947	0.00114	0.00127	0.00161
0.1158	0.000969089	0.00113	0.00126	0.00161
0.116	0.000962424	0.00112	0.00126	0.00162
0.1162	0.000960032	0.00111	0.00125	0.00162
0.1164	0.000960295	0.0011	0.00125	0.00163
0.1166	0.000960598	0.00109	0.00125	0.00162
0.1168	0.000958624	0.00108	0.00125	0.00162
0.117	0.000952918	0.00107	0.00125	0.00161
0.1172	0.000942896	0.00107	0.00126	0.00162
0.1174	0.000928968	0.00108	0.00127	0.00163
0.1176	0.000912817	0.00109	0.00128	0.00165
0.1178	0.000897264	0.0011	0.00129	0.00166
0.118	0.000885479	0.00111	0.00129	0.00165
0.1182	0.000879934	0.00112	0.00128	0.00164
0.1184	0.000881509	0.00112	0.00126	0.00163
0.1186	0.000889003	0.00111	0.00123	0.00161
0.1188	0.000899337	0.0011	0.00122	0.0016
0.119	0.000908755	0.00109	0.00122	0.00159
0.1192	0.00091461	0.00108	0.00122	0.00158
0.1194	0.000916492	0.00107	0.00123	0.00157
0.1196	0.000915808	0.00107	0.00123	0.00157
0.1198	0.000914263	0.00107	0.00123	0.00158
0.12	0.000912638	0.00106	0.00123	0.00159
0.1202	0.000910861	0.00106	0.00123	0.00161
0.1204	0.000909089	0.00106	0.00123	0.00162
0.1206	0.000908496	0.00106	0.00124	0.00163
0.1208	0.000910686	0.00107	0.00126	0.00163
0.121	0.000916113	0.00108	0.00126	0.00164
0.1212	0.000923068	0.00108	0.00126	0.00164
0.1214	0.000928403	0.00109	0.00126	0.00164
0.1216	0.000929501	0.00109	0.00126	0.00163
0.1218	0.00092586	0.00109	0.00125	0.00161
0.122	0.00091927	0.00108	0.00125	0.00159
0.1222	0.000912809	0.00108	0.00125	0.00157
0.1224	0.000909412	0.00107	0.00124	0.00155
0.1226	0.000910546	0.00107	0.00123	0.00154
0.1228	0.000915375	0.00106	0.00122	0.00154
0.123	0.000920922	0.00106	0.00123	0.00154
0.1232	0.000923506	0.00106	0.00124	0.00155
0.1234	0.000920874	0.00106	0.00126	0.00155
0.1236	0.000913692	0.00106	0.00127	0.00156
0.1238	0.000905213	0.00106	0.00127	0.00156
0.124	0.000899257	0.00106	0.00126	0.00156
0.1242	0.000897922	0.00106	0.00124	0.00156
0.1244	0.000900701	0.00105	0.00123	0.00156
0.1246	0.000905408	0.00105	0.00121	0.00157
0.1248	0.000909881	0.00105	0.00121	0.00158
0.125	0.000913099	0.00106	0.0012	0.0016
0.1252	0.000915179	0.00107	0.0012	0.00162
0.1254	0.000916562	0.00108	0.0012	0.00163
0.1256	0.000917069	0.00109	0.00119	0.00163
0.1258	0.000915455	0.0011	0.00119	0.00161
0.126	0.000909909	0.0011	0.00119	0.00158
0.1262	0.000899421	0.0011	0.0012	0.00156
0.1264	0.000885141	0.0011	0.00121	0.00155
0.1266	0.000870569	0.0011	0.00122	0.00154
0.1268	0.000860117	0.00109	0.00124	0.00153
0.127	0.000856935	0.00108	0.00125	0.00154
0.1272	0.000861467	0.00108	0.00126	0.00154
0.1274	0.00087161	0.00108	0.00126	0.00155
0.1276	0.000884012	0.00108	0.00125	0.00155
0.1278	0.00089545	0.00107	0.00124	0.00155
0.128	0.0009036	0.00107	0.00124	0.00155
0.1282	0.000907265	0.00106	0.00124	0.00155
0.1284	0.000906384	0.00105	0.00124	0.00156
0.1286	0.000901938	0.00105	0.00123	0.00156
0.1288	0.000895661	0.00105	0.00122	0.00157
0.129	0.000889599	0.00105	0.00122	0.00157
0.1292	0.000885675	0.00106	0.00122	0.00157
0.1294	0.000885263	0.00106	0.00123	0.00156
0.1296	0.000888614	0.00106	0.00123	0.00155
0.1298	0.000894275	0.00106	0.00124	0.00154
0.13	0.000899228	0.00105	0.00123	0.00154
0.1302	0.000900276	0.00105	0.00123	0.00155
0.1304	0.000896098	0.00103	0.00122	0.00155
0.1306	0.000888333	0.00103	0.0012	0.00156
0.1308	0.000880516	0.00102	0.00119	0.00155
0.131	0.000875542	0.00102	0.00118	0.00155
0.1312	0.000873722	0.00103	0.00118	0.00155
0.1314	0.000873048	0.00103	0.00118	0.00154
0.1316	0.000871278	0.00103	0.00118	0.00154
0.1318	0.000867932	0.00103	0.00118	0.00154
0.132	0.000864572	0.00103	0.00118	0.00154
0.1322	0.000863337	0.00103	0.0012	0.00155
0.1324	0.00086509	0.00102	0.00121	0.00155
0.1326	0.000868603	0.00102	0.00121	0.00156
0.1328	0.000871295	0.00101	0.00121	0.00156
0.133	0.000870883	0.00101	0.00121	0.00155
0.1332	0.000866723	0.00101	0.00121	0.00154
0.1334	0.000859979	0.00101	0.00122	0.00152
0.1336	0.000852681	0.00101	0.00123	0.0015
0.1338	0.000846572	0.00102	0.00123	0.00149
0.134	0.000842485	0.00102	0.00123	0.00149
0.1342	0.000840343	0.00103	0.00122	0.00149
0.1344	0.000839429	0.00102	0.00122	0.00149
0.1346	0.00083875	0.00102	0.00121	0.0015
0.1348	0.00083755	0.00101	0.00121	0.0015
0.135	0.000835781	0.000999744	0.00122	0.00151
0.1352	0.000834045	0.000991077	0.00122	0.0015
0.1354	0.000832905	0.000984813	0.00123	0.0015
0.1356	0.000832229	0.000982296	0.00123	0.0015
0.1358	0.00083143	0.000984256	0.00123	0.00151
0.136	0.000830478	0.000990505	0.00123	0.00152
0.1362	0.000830494	0.000999869	0.00123	0.00153
0.1364	0.000832969	0.00101	0.00122	0.00154
0.1366	0.000838134	0.00102	0.00121	0.00154
0.1368	0.000844137	0.00103	0.00119	0.00154
0.137	0.000848054	0.00103	0.00118	0.00154
0.1372	0.000848092	0.00103	0.00118	0.00153
0.1374	0.000845176	0.00102	0.00118	0.00152
0.1376	0.000842661	0.00102	0.00118	0.00152
0.1378	0.00084432	0.00101	0.00119	0.00152
0.138	0.000852075	0.00101	0.0012	0.00153
0.1382	0.000865117	0.00101	0.0012	0.00153
0.1384	0.00088091	0.00101	0.0012	0.00152
0.1386	0.000897001	0.00101	0.00119	0.0015
0.1388	0.000911994	0.00101	0.00119	0.00147
0.139	0.000925177	0.001	0.00118	0.00146
0.1392	0.000935727	0.000995476	0.00117	0.00146
0.1394	0.000942542	0.000989659	0.00117	0.00146
0.1396	0.000944686	0.000984804	0.00116	0.00147
0.1398	0.000941738	0.000980691	0.00116	0.00148
0.14	0.000933731	0.000977132	0.00117	0.00147
0.1402	0.000920989	0.00097437	0.00117	0.00144
0.1404	0.000904135	0.00097302	0.00118	0.00141
0.1406	0.000884167	0.000973421	0.00117	0.0014
0.1408	0.000862392	0.000974936	0.00117	0.00141
0.141	0.000840352	0.000976154	0.00116	0.00144
0.1412	0.000819984	0.000976232	0.00115	0.00146
0.1414	0.000803788	0.000976147	0.00115	0.00147
0.1416	0.000794363	0.000978334	0.00115	0.00148
0.1418	0.000793105	0.000984628	0.00115	0.00149
0.142	0.000798983	0.000994264	0.00115	0.00151
0.1422	0.000808711	0.001	0.00115	0.00152
0.1424	0.000818534	0.00101	0.00116	0.00152
0.1426	0.000826316	0.00101	0.00116	0.00152
0.1428	0.000832229	0.000999235	0.00116	0.00151
0.143	0.000837611	0.000988491	0.00116	0.0015
0.1432	0.000843246	0.000978321	0.00116	0.00149
0.1434	0.000848722	0.000970153	0.00117	0.00148
0.1436	0.000853317	0.000962729	0.00116	0.00147
0.1438	0.000857216	0.000953598	0.00116	0.00147
0.144	0.000861557	0.000941586	0.00115	0.00147
0.1442	0.000867162	0.000928166	0.00114	0.00147
0.1444	0.000873243	0.000916546	0.00114	0.00148
0.1446	0.000877451	0.000909282	0.00115	0.00148
0.1448	0.000877312	0.000906485	0.00115	0.00148
0.145	0.00087189	0.000906179	0.00115	0.00147
0.1452	0.000862432	0.00090637	0.00114	0.00148
0.1454	0.000851649	0.000906879	0.00114	0.00148
0.1456	0.000842271	0.000909272	0.00114	0.00149
0.1458	0.000835865	0.000915098	0.00114	0.00149
0.146	0.000832546	0.000924154	0.00113	0.00149
0.1462	0.00083146	0.000934313	0.00113	0.00148
0.1464	0.000831347	0.000942901	0.00113	0.00146
0.1466	0.000830721	0.000948373	0.00114	0.00145
0.1468	0.000827975	0.000951076	0.00115	0.00145
0.147	0.00082201	0.00095279	0.00116	0.00145
0.1472	0.000813329	0.000955561	0.00116	0.00145
0.1474	0.000804615	0.000960518	0.00116	0.00144
0.1476	0.000799848	0.000967158	0.00116	0.00143
0.1478	0.000802175	0.000973424	0.00115	0.00142
0.148	0.000811901	0.000976756	0.00114	0.00141
0.1482	0.000825993	0.000975788	0.00114	0.00141
0.1484	0.000839486	0.000971663	0.00114	0.0014
0.1486	0.000847901	0.000967773	0.00114	0.0014
0.1488	0.00084927	0.000967728	0.00114	0.0014
0.149	0.000844676	0.000972916	0.00114	0.0014
0.1492	0.000837158	0.000981583	0.00114	0.00139
0.1494	0.000829753	0.000990209	0.00114	0.00138
0.1496	0.000823997	0.000995967	0.00114	0.00138
0.1498	0.000819767	0.000998166	0.00114	0.00139
0.15	0.00081629	0.000997695	0.00114	0.0014
0.1502	0.000813154	0.000995428	0.00115	0.0014
0.1504	0.000810399	0.000991332	0.00115	0.0014
0.1506	0.00080785	0.000985032	0.00115	0.0014
0.1508	0.000804677	0.000976941	0.00115	0.0014
0.151	0.000799839	0.000968634	0.00114	0.00141
0.1512	0.00079301	0.000962152	0.00114	0.00142
0.1514	0.000785063	0.000958955	0.00113	0.00143
0.1516	0.000777646	0.000959351	0.00112	0.00143
0.1518	0.000772306	0.000962562	0.00112	0.00143
0.152	0.000769928	0.000967187	0.00112	0.00142
0.1522	0.000770796	0.000971751	0.00112	0.00142
0.1524	0.000774932	0.000975046	0.00112	0.00142
0.1526	0.000782248	0.00097606	0.00112	0.00143
0.1528	0.000792399	0.000973647	0.00112	0.00145
0.153	0.000804587	0.000966526	0.00112	0.00145
0.1532	0.00081754	0.000954065	0.00112	0.00145
0.1534	0.000829717	0.000937452	0.00113	0.00144
0.1536	0.000839702	0.00092012	0.00113	0.00142
0.1538	0.000846654	0.000906606	0.00113	0.00142
0.154	0.000850501	0.000900427	0.00113	0.00141
0.1542	0.000851629	0.000902565	0.00113	0.00142
0.1544	0.000850231	0.000911583	0.00113	0.00142
0.1546	0.000845941	0.000924774	0.00112	0.00142
0.1548	0.000838161	0.000938997	0.00111	0.00143
0.155	0.000826916	0.000950865	0.00111	0.00143
0.1552	0.000813538	0.000957167	0.0011	0.00143
0.1554	0.000800556	0.000956136	0.0011	0.00143
0.1556	0.000790644	0.000948729	0.00109	0.00142
0.1558	0.000785239	0.000938424	0.0011	0.00141
0.156	0.000783775	0.000929314	0.00111	0.00141
0.1562	0.000784136	0.000923885	0.00112	0.00141
0.1564	0.000784046	0.000922128	0.00114	0.00141
0.1566	0.000782396	0.000922435	0.00115	0.0014
0.1568	0.000779637	0.000923324	0.00116	0.00139
0.157	0.000777007	0.000924609	0.00116	0.00138
0.1572	0.000775257	0.000927205	0.00115	0.00138
0.1574	0.000773893	0.000931866	0.00113	0.00138
0.1576	0.000771555	0.00093799	0.00112	0.0014
0.1578	0.000767234	0.00094363	0.0011	0.0014
0.158	0.000761261	0.000946895	0.00109	0.0014
0.1582	0.000755179	0.000947687	0.00108	0.00139
0.1584	0.000750711	0.000948186	0.00108	0.00139
0.1586	0.000748865	0.000951426	0.00108	0.00139
0.1588	0.000749921	0.000958938	0.00109	0.00138
0.159	0.000753992	0.000969329	0.00109	0.00137
0.1592	0.000761312	0.000978921	0.00109	0.00136
0.1594	0.000771793	0.000983863	0.00109	0.00134
0.1596	0.000784313	0.000982193	0.00109	0.00134
0.1598	0.00079651	0.000974698	0.0011	0.00135
0.16	0.000805467	0.000964344	0.0011	0.00137
0.1602	0.00080896	0.00095468	0.00111	0.00138
0.1604	0.000806493	0.000947992	0.00111	0.00139
0.1606	0.000799419	0.000944286	0.00112	0.00138
0.1608	0.000790116	0.000941852	0.00112	0.00137
0.161	0.000780857	0.000939019	0.00112	0.00136
0.1612	0.000773158	0.000935582	0.00113	0.00135
0.1614	0.000767799	0.000932706	0.00114	0.00136
0.1616	0.00076507	0.0009316	0.00114	0.00137
0.1618	0.000764801	0.000932341	0.00114	0.00138
0.162	0.000766225	0.00093374	0.00114	0.00138
0.1622	0.0007681	0.000934053	0.00114	0.00137
0.1624	0.000769248	0.000931883	0.00113	0.00135
0.1626	0.00076916	0.000926746	0.00112	0.00134
0.1628	0.000768217	0.000919118	0.00111	0.00133
0.163	0.000767406	0.000910068	0.0011	0.00134
0.1632	0.000767904	0.000900861	0.0011	0.00135
0.1634	0.000770791	0.000892918	0.00108	0.00136
0.1636	0.000776674	0.000887906	0.00107	0.00136
0.1638	0.000784985	0.000887424	0.00106	0.00136
0.164	0.000793446	0.000892102	0.00105	0.00135
0.1642	0.000798654	0.000900785	0.00105	0.00135
0.1644	0.000797916	0.000910694	0.00105	0.00136
0.1646	0.000791072	0.000918708	0.00106	0.00138
0.1648	0.00078074	0.000922817	0.00106	0.00139
0.165	0.000770816	0.000922685	0.00106	0.0014
0.1652	0.000764494	0.000919117	0.00107	0.00139
0.1654	0.00076321	0.000913261	0.00107	0.00138
0.1656	0.00076671	0.000906352	0.00108	0.00137
0.1658	0.000773558	0.00089989	0.00109	0.00136
0.166	0.000781548	0.000895541	0.0011	0.00137
0.1662	0.000788161	0.000894462	0.0011	0.00138
0.1664	0.000791443	0.000896625	0.00109	0.0014
0.1666	0.000791103	0.000900882	0.00107	0.0014
0.1668	0.000789004	0.000905762	0.00106	0.0014
0.167	0.000788318	0.000910172	0.00105	0.00138
0.1672	0.000791632	0.0009134	0.00105	0.00137
0.1674	0.000799276	0.000914753	0.00104	0.00136
0.1676	0.000809109	0.000913671	0.00104	0.00136
0.1678	0.000817807	0.000910424	0.00105	0.00137
0.168	0.000822546	0.000906499	0.00105	0.00138
0.1682	0.000821908	0.000903842	0.00105	0.00139
0.1684	0.000815721	0.000903314	0.00105	0.00139
0.1686	0.000804484	0.000903802	0.00104	0.00139
0.1688	0.000789116	0.000902992	0.00104	0.00138
0.169	0.000771134	0.000899237	0.00105	0.00137
0.1692	0.000752747	0.000892977	0.00106	0.00135
0.1694	0.000736456	0.000886564	0.00106	0.00133
0.1696	0.000724301	0.00088276	0.00106	0.00132
0.1698	0.000717263	0.00088311	0.00104	0.00132
0.17	0.000715101	0.000887295	0.00104	0.00132
0.1702	0.000716587	0.000893712	0.00105	0.00132
0.1704	0.000720052	0.000900621	0.00106	0.00133
0.1706	0.00072406	0.000906955	0.00106	0.00134
0.1708	0.000727926	0.000912347	0.00106	0.00135
0.171	0.000731694	0.000916615	0.00106	0.00137
0.1712	0.000735639	0.000919298	0.00105	0.00139
0.1714	0.000739755	0.000919663	0.00104	0.0014
0.1716	0.000743634	0.000917197	0.00103	0.0014
0.1718	0.000746751	0.000912107	0.00102	0.00139
0.172	0.000748965	0.000905331	0.00102	0.00138
0.1722	0.000750975	0.000897951	0.00103	0.00137
0.1724	0.000754334	0.000890561	0.00104	0.00136
0.1726	0.000760573	0.000883168	0.00105	0.00136
0.1728	0.000769669	0.000875662	0.00105	0.00136
0.173	0.000779122	0.000868217	0.00106	0.00135
0.1732	0.000784948	0.000861141	0.00106	0.00135
0.1734	0.000784279	0.000854449	0.00105	0.00134
0.1736	0.00077739	0.000847887	0.00106	0.00134
0.1738	0.000767122	0.000841588	0.00106	0.00134
0.174	0.00075618	0.000836697	0.00108	0.00134
0.1742	0.000745115	0.0008351	0.00109	0.00132
0.1744	0.000733054	0.000838271	0.0011	0.00131
0.1746	0.000720198	0.00084604	0.00109	0.00131
0.1748	0.000709125	0.000856272	0.00108	0.00132
0.175	0.000703318	0.000865822	0.00106	0.00133
0.1752	0.00070439	0.000872196	0.00105	0.00135
0.1754	0.00071075	0.000874745	0.00104	0.00136
0.1756	0.000718878	0.000874522	0.00104	0.00135
0.1758	0.000725888	0.000873017	0.00104	0.00133
0.176	0.000731204	0.000870948	0.00105	0.00131
0.1762	0.000736239	0.000867976	0.00105	0.00129
0.1764	0.000742682	0.000863237	0.00105	0.00128
0.1766	0.000750847	0.000856107	0.00105	0.00128
0.1768	0.000759276	0.000846854	0.00105	0.00129
0.177	0.000765727	0.000837036	0.00104	0.0013
0.1772	0.000768678	0.000829299	0.00104	0.00131
0.1774	0.000768148	0.000826327	0.00104	0.00133
0.1776	0.000765312	0.000829368	0.00103	0.00133
0.1778	0.000761487	0.000837341	0.00102	0.00132
0.178	0.000757444	0.000847256	0.00101	0.0013
0.1782	0.000753407	0.000855861	0.00101	0.00128
0.1784	0.000749385	0.000861514	0.00101	0.00126
0.1786	0.000745403	0.000864993	0.00101	0.00125
0.1788	0.000741527	0.000868482	0.00102	0.00127
0.179	0.000737843	0.000873378	0.00102	0.0013
0.1792	0.000734469	0.000878759	0.00103	0.00133
0.1794	0.000731529	0.000881905	0.00103	0.00135
0.1796	0.000729033	0.00088045	0.00103	0.00136
0.1798	0.000726782	0.000874274	0.00103	0.00136
0.18	0.000724455	0.000865622	0.00103	0.00135
0.1802	0.000721947	0.000857601	0.00103	0.00135
0.1804	0.000719733	0.0008524	0.00102	0.00134
0.1806	0.000718839	0.000850483	0.00102	0.00132
0.1808	0.00072026	0.00085107	0.00101	0.00131
0.181	0.000724164	0.000853214	0.00101	0.0013
0.1812	0.000729562	0.000856506	0.001	0.0013
0.1814	0.000734803	0.000860957	0.000993837	0.00129
0.1816	0.000738518	0.000866479	0.000985799	0.00128
0.1818	0.000740275	0.000872624	0.000982891	0.00127
0.182	0.00074055	0.000878693	0.000987552	0.00126
0.1822	0.000740316	0.000883826	0.000997591	0.00126
0.1824	0.000740706	0.000886835	0.00101	0.00127
0.1826	0.000742749	0.00088616	0.00102	0.00127
0.1828	0.000746934	0.000880494	0.00103	0.00128
0.183	0.000752649	0.000869868	0.00103	0.00127
0.1832	0.000758103	0.000856297	0.00103	0.00127
0.1834	0.000761098	0.00084323	0.00103	0.00126
0.1836	0.000760313	0.000834086	0.00103	0.00126
0.1838	0.000756223	0.000830908	0.00103	0.00127
0.184	0.000750998	0.00083398	0.00103	0.00128
0.1842	0.000747313	0.000842216	0.00103	0.00129
0.1844	0.000746728	0.00085363	0.00103	0.00129
0.1846	0.000748789	0.000865544	0.00103	0.0013
0.1848	0.000751675	0.000875005	0.00102	0.00131
0.185	0.000753921	0.000879753	0.00101	0.00132
0.1852	0.000755577	0.000879263	0.000997947	0.00132
0.1854	0.00075759	0.000874883	0.000993061	0.00132
0.1856	0.0007601	0.000868814	0.000994358	0.0013
0.1858	0.000761602	0.000862808	0.001	0.00128
0.186	0.000759977	0.000857598	0.00101	0.00126
0.1862	0.000754435	0.00085318	0.00101	0.00125
0.1864	0.000746466	0.000849309	0.00101	0.00125
0.1866	0.000738988	0.000845739	0.00101	0.00126
0.1868	0.000734589	0.000842291	0.00101	0.00127
0.187	0.000734303	0.00083896	0.00101	0.00128
0.1872	0.000737512	0.000835904	0.00101	0.00129
0.1874	0.000742509	0.000833126	0.00101	0.0013
0.1876	0.000747124	0.000830141	0.00101	0.0013
0.1878	0.000749256	0.000826216	0.00101	0.00129
0.188	0.000747451	0.000821205	0.00101	0.00129
0.1882	0.000741339	0.000816223	0.000994907	0.00129
0.1884	0.000731631	0.00081331	0.000978415	0.00129
0.1886	0.000719669	0.000814202	0.000964985	0.0013
0.1888	0.000706948	0.000819199	0.000959977	0.0013
0.189	0.000694927	0.000826965	0.000964387	0.00129
0.1892	0.000685056	0.000835217	0.000974053	0.00128
0.1894	0.000678661	0.000841656	0.00098305	0.00126
0.1896	0.000676598	0.000844624	0.000988253	0.00125
0.1898	0.000678884	0.000843469	0.000990822	0.00125
0.19	0.000684616	0.000838817	0.000993757	0.00125
0.1902	0.000692314	0.00083263	0.000998329	0.00125
0.1904	0.000700499	0.000827734	0.001	0.00125
0.1906	0.000708103	0.000826607	0.001	0.00124
0.1908	0.000714427	0.000829847	0.001	0.00124
0.191	0.000718859	0.000835357	0.000996598	0.00125
0.1912	0.000720817	0.000839173	0.00099248	0.00125
0.1914	0.000720016	0.000837797	0.000990372	0.00125
0.1916	0.00071664	0.000830525	0.000988029	0.00123
0.1918	0.000711115	0.000820034	0.000983191	0.00121
0.192	0.000703807	0.000810811	0.000977988	0.00119
0.1922	0.00069521	0.000806632	0.000978153	0.00119
0.1924	0.000686512	0.000808735	0.000987048	0.00119
0.1926	0.000679716	0.000815422	0.001	0.0012
0.1928	0.000676754	0.000823018	0.00101	0.00122
0.193	0.000678133	0.000827755	0.00102	0.00123
0.1932	0.00068233	0.000827752	0.00101	0.00123
0.1934	0.000686608	0.000823836	0.001	0.00123
0.1936	0.000688596	0.000818398	0.000993675	0.00123
0.1938	0.000687402	0.000813186	0.000983782	0.00123
0.194	0.000683659	0.000808045	0.000972976	0.00124
0.1942	0.00067891	0.000801795	0.00096304	0.00125
0.1944	0.000674878	0.000794272	0.000959078	0.00124
0.1946	0.000672745	0.000787434	0.000964712	0.00122
0.1948	0.000672519	0.00078438	0.000977228	0.00121
0.195	0.000672969	0.000787176	0.000988615	0.0012
0.1952	0.000672399	0.000795427	0.000991829	0.00121
0.1954	0.00066977	0.000806682	0.000986165	0.00122
0.1956	0.000665281	0.000817968	0.000976787	0.00123
0.1958	0.000660171	0.000826917	0.000969517	0.00125
0.196	0.000656196	0.000831831	0.00096649	0.00128
0.1962	0.000655146	0.000831453	0.000966232	0.0013
0.1964	0.000658342	0.000825405	0.000966449	0.00132
0.1966	0.000666074	0.000815108	0.000966031	0.00131
0.1968	0.00067722	0.000803962	0.000965133	0.00129
0.197	0.000689324	0.000796018	0.000964453	0.00126
0.1972	0.000699221	0.000793793	0.000964814	0.00123
0.1974	0.000704141	0.000796852	0.000966533	0.00121
0.1976	0.000702987	0.000802268	0.000968259	0.00119
0.1978	0.000697111	0.000806632	0.000967449	0.00118
0.198	0.000689835	0.000808108	0.000963399	0.00118
0.1982	0.000684685	0.00080715	0.000959065	0.00118
0.1984	0.00068333	0.000805656	0.000958669	0.00119
0.1986	0.00068462	0.000805464	0.0009638	0.0012
0.1988	0.000685375	0.000807282	0.000972222	0.0012
0.199	0.000682442	0.000810514	0.00097982	0.0012
0.1992	0.000674739	0.000813753	0.000983526	0.00121
0.1994	0.000664079	0.000815526	0.000983349	0.00121
0.1996	0.000654307	0.00081504	0.000982211	0.00123
0.1998	0.000649223	0.000812694	0.00098308	0.00125
0.2	0.000650534	0.000810021	0.000985367	0.00126
0.2002	0.000657142	0.000808869	0.000984645	0.00125
0.2004	0.000666199	0.000810297	0.000977168	0.00123
0.2006	0.000674983	0.000813994	0.000964948	0.00121
0.2008	0.00068206	0.000818608	0.000955413	0.0012
0.201	0.00068697	0.000822567	0.000955277	0.00121
0.2012	0.00068924	0.000824757	0.000965094	0.00121
0.2014	0.000688086	0.00082485	0.000979876	0.00122
0.2016	0.000683184	0.000823334	0.000993546	0.00123
0.2018	0.000675585	0.000821228	0.001	0.00123
0.202	0.000667667	0.000819457	0.001	0.00123
0.2022	0.000662058	0.000818294	0.001	0.00123
0.2024	0.00066039	0.000817353	0.001	0.00123
0.2026	0.000662778	0.00081601	0.000999063	0.00123
0.2028	0.000668154	0.000813721	0.000996852	0.00123
0.203	0.000674975	0.00081015	0.000991387	0.00122
0.2032	0.000681664	0.000805508	0.000982588	0.00122
0.2034	0.000686715	0.000801054	0.000973468	0.00122
0.2036	0.000688855	0.0007989	0.000968556	0.0012
0.2038	0.00068764	0.000800653	0.000970833	0.00119
0.204	0.000684021	0.000805907	0.000979256	0.00118
0.2042	0.000680051	0.00081223	0.000989839	0.00118
0.2044	0.000677615	0.000816943	0.000998988	0.00119
0.2046	0.000677209	0.000819087	0.001	0.0012
0.2048	0.000677952	0.000819825	0.001	0.0012
0.205	0.000678803	0.000821152	0.000995497	0.00119
0.2052	0.000679662	0.000824305	0.000981206	0.00119
0.2054	0.000681142	0.000829003	0.000964678	0.00118
0.2056	0.000683228	0.000833628	0.000948775	0.00118
0.2058	0.000684307	0.000835868	0.000934326	0.00119
0.206	0.000681758	0.00083357	0.000921711	0.0012
0.2062	0.000673811	0.000825732	0.000911862	0.0012
0.2064	0.000661144	0.000813276	0.000905856	0.00121
0.2066	0.00064691	0.000798944	0.000905039	0.0012
0.2068	0.000635165	0.000786074	0.000911427	0.00119
0.207	0.000628979	0.000776943	0.000925738	0.00118
0.2072	0.000629515	0.000771936	0.000944273	0.00118
0.2074	0.000636343	0.00077	0.000959735	0.00119
0.2076	0.000648165	0.000769709	0.000966515	0.0012
0.2078	0.000663229	0.000769951	0.000964419	0.00122
0.208	0.000679438	0.000770121	0.000957313	0.00122
0.2082	0.000694605	0.000770287	0.000949683	0.00122
0.2084	0.000706858	0.00077136	0.00094463	0.00121
0.2086	0.000714808	0.000774708	0.000943244	0.0012
0.2088	0.000717373	0.000781086	0.000944542	0.00119
0.209	0.000713788	0.000789741	0.000946506	0.00118
0.2092	0.000704251	0.000798683	0.000947825	0.00118
0.2094	0.000690716	0.00080592	0.000948156	0.00117
0.2096	0.000676719	0.000810446	0.000946621	0.00116
0.2098	0.000665896	0.000812129	0.000941417	0.00115
0.21	0.000660303	0.000810994	0.000931624	0.00114
0.2102	0.000659886	0.000807044	0.000918627	0.00112
0.2104	0.000663156	0.000800916	0.000905442	0.00112
0.2106	0.000667978	0.000794441	0.000895292	0.00112
0.2108	0.000671867	0.000790046	0.000890611	0.00114
0.211	0.000672322	0.000789241	0.00089212	0.00115
0.2112	0.000667811	0.000791455	0.00089836	0.00116
0.2114	0.00065887	0.000794211	0.000906587	0.00116
0.2116	0.000648087	0.000794385	0.000914287	0.00117
0.2118	0.000638669	0.000789661	0.000920219	0.00117
0.212	0.000632691	0.000779577	0.000925198	0.00116
0.2122	0.000630441	0.000765995	0.000931824	0.00116
0.2124	0.000631133	0.000752745	0.000941567	0.00116
0.2126	0.000634123	0.000744207	0.000951785	0.00116
0.2128	0.000639532	0.000743238	0.000957439	0.00116
0.213	0.000647812	0.000749714	0.000956244	0.00116
0.2132	0.000658542	0.000760779	0.000950923	0.00116
0.2134	0.000669434	0.000772557	0.000946303	0.00115
0.2136	0.000676694	0.000781898	0.000944997	0.00114
0.2138	0.000676958	0.000787031	0.000945826	0.00113
0.214	0.000669543	0.000787326	0.000945784	0.00114
0.2142	0.00065716	0.000783056	0.000943226	0.00116
0.2144	0.000644473	0.000775584	0.000939114	0.00118
0.2146	0.000635712	0.000767461	0.000935678	0.00118
0.2148	0.000633089	0.000761736	0.000934765	0.00118
0.215	0.0006367	0.000760483	0.000937421	0.00118
0.2152	0.000645237	0.000763384	0.000943669	0.00118
0.2154	0.000656536	0.000767476	0.000951607	0.00119
0.2156	0.000667748	0.000768635	0.000957087	0.0012
0.2158	0.000675625	0.000764216	0.000955509	0.00121
0.216	0.000677424	0.000755202	0.000945155	0.00122
0.2162	0.000672207	0.000746135	0.000929363	0.00121
0.2164	0.00066165	0.000742494	0.000914944	0.0012
0.2166	0.000649616	0.000747229	0.00090737	0.00118
0.2168	0.000640469	0.000758975	0.000906605	0.00117
0.217	0.00063703	0.000773145	0.000907447	0.00116
0.2172	0.000639291	0.000784703	0.000904439	0.00116
0.2174	0.000644604	0.000790486	0.000896898	0.00114
0.2176	0.000649156	0.00078987	0.000889102	0.00113
0.2178	0.000649873	0.000784115	0.000886028	0.00111
0.218	0.000645748	0.000775287	0.000890001	0.0011
0.2182	0.000638038	0.000765357	0.000901007	0.0011
0.2184	0.00062938	0.000755727	0.000917709	0.00111
0.2186	0.000622309	0.000747226	0.000936673	0.00111
0.2188	0.000617965	0.000740314	0.000952265	0.00111
0.219	0.000615857	0.000735213	0.000959577	0.00112
0.2192	0.000614944	0.000731949	0.000957693	0.00112
0.2194	0.000615171	0.000730517	0.0009495	0.00113
0.2196	0.000617961	0.000731171	0.000939057	0.00112
0.2198	0.000625064	0.000734457	0.000929873	0.00112
0.22	0.000636843	0.000740726	0.000924194	0.00111
0.2202	0.000651643	0.00074951	0.000921722	0.00111
0.2204	0.000666693	0.000759408	0.000919254	0.00112
0.2206	0.000679459	0.000768665	0.000913354	0.00113
0.2208	0.000688275	0.000775924	0.000903742	0.00114
0.221	0.000692234	0.000780446	0.000893271	0.00115
0.2212	0.000691138	0.000781767	0.00088483	0.00116
0.2214	0.000685835	0.000779328	0.000879351	0.00118
0.2216	0.000678392	0.000772617	0.000876892	0.00119
0.2218	0.000671466	0.000761805	0.000878186	0.00119
0.222	0.00066694	0.00074834	0.000883862	0.00119
0.2222	0.000664708	0.000734864	0.000892723	0.00118
0.2224	0.000662568	0.000724253	0.000902136	0.00116
0.2226	0.000657433	0.000718315	0.00090996	0.00115
0.2228	0.000647204	0.000717131	0.000915296	0.00113
0.223	0.000632211	0.000719526	0.000917937	0.00111
0.2232	0.000615344	0.000724169	0.00091803	0.0011
0.2234	0.000600764	0.000730282	0.000915966	0.0011
0.2236	0.000591885	0.000737452	0.000912188	0.00111
0.2238	0.000589793	0.000744887	0.000907395	0.00113
0.224	0.000592971	0.000750893	0.000902956	0.00115
0.2242	0.000598293	0.0007531	0.000900428	0.00116
0.2244	0.000602602	0.000749463	0.00090043	0.00116
0.2246	0.00060419	0.000739592	0.000902369	0.00115
0.2248	0.000603684	0.00072559	0.000905297	0.00115
0.225	0.000603797	0.000711633	0.000908383	0.00115
0.2252	0.000607651	0.000702153	0.000910586	0.00115
0.2254	0.000616421	0.000699533	0.000910951	0.00116
0.2256	0.000628093	0.000702841	0.000909497	0.00116
0.2258	0.00063857	0.000708567	0.000906529	0.00116
0.226	0.000644324	0.000712962	0.0009006	0.00114
0.2262	0.000644377	0.000714359	0.00088875	0.00113
0.2264	0.000640114	0.000713937	0.000870315	0.00111
0.2266	0.000633612	0.000714584	0.00085022	0.0011
0.2268	0.00062635	0.000718909	0.000836921	0.00109
0.227	0.000619229	0.000727836	0.000835973	0.00109
0.2272	0.000613126	0.000740462	0.000845698	0.0011
0.2274	0.00060888	0.00075474	0.000859353	0.00112
0.2276	0.000606687	0.000768127	0.000870918	0.00113
0.2278	0.00060591	0.000777921	0.000878317	0.00113
0.228	0.000605742	0.00078175	0.000882006	0.00114
0.2282	0.00060601	0.000778573	0.000882094	0.00114
0.2284	0.000607113	0.000769643	0.000877643	0.00115
0.2286	0.00060917	0.000758399	0.000868375	0.00116
0.2288	0.000611428	0.000748975	0.000856477	0.00116
0.229	0.000612692	0.000744265	0.000846415	0.00115
0.2292	0.000612451	0.000744805	0.000842495	0.00113
0.2294	0.000611664	0.000748964	0.000845914	0.00112
0.2296	0.000612421	0.000754081	0.000853972	0.00111
0.2298	0.000616492	0.000757864	0.000862535	0.00112
0.23	0.000623662	0.000759381	0.000869657	0.00113
0.2302	0.00063118	0.000759092	0.000876516	0.00115
0.2304	0.000635112	0.0007579	0.00088421	0.00116
0.2306	0.000632892	0.000755989	0.000890268	0.00117
0.2308	0.000625246	0.000752516	0.000890076	0.00117
0.231	0.000616004	0.000746472	0.000882064	0.00117
0.2312	0.000609926	0.000737866	0.000870167	0.00117
0.2314	0.000610067	0.000728128	0.000860829	0.00116
0.2316	0.000616353	0.000719431	0.000858213	0.00114
0.2318	0.00062605	0.000713629	0.000861937	0.00112
0.232	0.000635548	0.000711667	0.000868363	0.00111
0.2322	0.000642063	0.000713629	0.00087386	0.00111
0.2324	0.000644107	0.00071896	0.000877162	0.00112
0.2326	0.000640841	0.000726449	0.000878689	0.00113
0.2328	0.000631533	0.000734165	0.000878352	0.00114
0.233	0.000616151	0.000739805	0.000875627	0.00114
0.2332	0.000596663	0.000741576	0.000872218	0.00114
0.2334	0.000577486	0.000739069	0.000872348	0.00113
0.2336	0.000564066	0.000733453	0.000878134	0.00112
0.2338	0.000560193	0.000726823	0.000885778	0.00111
0.234	0.000565774	0.000721164	0.000889097	0.00111
0.2342	0.000576561	0.000717607	0.000886545	0.00111
0.2344	0.00058619	0.000716368	0.000882113	0.00112
0.2346	0.000589541	0.000717204	0.00087954	0.00114
0.2348	0.000585503	0.000719861	0.000878623	0.00116
0.235	0.00057735	0.000724055	0.000877624	0.00117
0.2352	0.000570435	0.0007291	0.000876663	0.00117
0.2354	0.000568862	0.000733802	0.000877346	0.00116
0.2356	0.000573408	0.000736988	0.000880103	0.00115
0.2358	0.000581759	0.000738255	0.000882986	0.00113
0.236	0.000590318	0.000738045	0.000883353	0.00111
0.2362	0.000596112	0.000736788	0.000880499	0.0011
0.2364	0.000597792	0.000733978	0.000876355	0.00109
0.2366	0.000595569	0.000728347	0.000873637	0.00108
0.2368	0.000590537	0.000719231	0.000873443	0.00108
0.237	0.000584023	0.000707826	0.000874451	0.00108
0.2372	0.00057735	0.000696926	0.000874523	0.00107
0.2374	0.00057181	0.000689115	0.000873437	0.00106
0.2376	0.000568393	0.000684943	0.000873789	0.00105
0.2378	0.000567292	0.00068274	0.000878532	0.00105
0.238	0.000567841	0.000680254	0.000887841	0.00105
0.2382	0.000569253	0.00067661	0.000898821	0.00105
0.2384	0.00057152	0.000672843	0.000907559	0.00105
0.2386	0.00057543	0.000670685	0.000910612	0.00106
0.2388	0.000581628	0.000670992	0.00090579	0.00106
0.239	0.000589896	0.000673325	0.00089368	0.00107
0.2392	0.000599604	0.000676818	0.000878617	0.00108
0.2394	0.000610675	0.000681151	0.000866792	0.00109
0.2396	0.000623471	0.000686526	0.000862587	0.00111
0.2398	0.000637313	0.000692856	0.000865966	0.00111
0.24	0.000649385	0.000699265	0.000872276	0.00112
0.2402	0.000655774	0.000704536	0.000875056	0.00112
0.2404	0.000653973	0.000707943	0.000871299	0.00111
0.2406	0.000644372	0.000709522	0.000864836	0.00111
0.2408	0.000629384	0.000709594	0.000863234	0.00112
0.241	0.000611528	0.000708269	0.000870545	0.00112
0.2412	0.000592592	0.000705464	0.000883483	0.00112
0.2414	0.000574289	0.000701269	0.000894597	0.00112
0.2416	0.000558883	0.000696114	0.000898535	0.00112
0.2418	0.000548515	0.00069068	0.000895403	0.00113
0.242	0.000543757	0.000685833	0.000889142	0.00114
0.2422	0.000543088	0.000682733	0.000883851	0.00115
0.2424	0.000544107	0.000682729	0.00088202	0.00115
0.2426	0.000545516	0.00068668	0.000884829	0.00114
0.2428	0.000548048	0.000693979	0.000892064	0.00113
0.243	0.000553419	0.000702188	0.00090182	0.00111
0.2432	0.000562171	0.000707919	0.000911796	0.0011
0.2434	0.000572322	0.000708535	0.000920578	0.00109
0.2436	0.000580217	0.000703469	0.000926278	0.00109
0.2438	0.00058303	0.000694277	0.000925081	0.00109
0.244	0.000580833	0.000683619	0.000913799	0.00108
0.2442	0.000576353	0.000674035	0.000894026	0.00107
0.2444	0.000572662	0.000667184	0.000871866	0.00106
0.2446	0.000571015	0.000663676	0.000853088	0.00106
0.2448	0.000570719	0.000663312	0.000839551	0.00105
0.245	0.000570751	0.000665507	0.000830087	0.00105
0.2452	0.000571107	0.000669644	0.000823169	0.00104
0.2454	0.00057252	0.000675084	0.000817951	0.00103
0.2456	0.000575211	0.000680949	0.000813713	0.00102
0.2458	0.000578361	0.000686158	0.000809618	0.00101
0.246	0.000581047	0.000689951	0.000805638	0.00102
0.2462	0.000583675	0.000692464	0.000803376	0.00103
0.2464	0.000588304	0.000694616	0.000804682	0.00104
0.2466	0.000597173	0.000697203	0.000808862	0.00106
0.2468	0.000610399	0.000699956	0.000812832	0.00107
0.247	0.000624868	0.000701464	0.000815384	0.00109
0.2472	0.000635612	0.000700147	0.000819347	0.0011
0.2474	0.000638961	0.00069556	0.000827413	0.0011
0.2476	0.000634994	0.000689009	0.000837466	0.0011
0.2478	0.000627196	0.00068296	0.000844375	0.0011
0.248	0.00061955	0.000679545	0.000845788	0.0011
0.2482	0.000613505	0.000679248	0.000844844	0.00109
0.2484	0.000607335	0.000680817	0.000847048	0.00107
0.2486	0.0005983	0.000682482	0.000854377	0.00106
0.2488	0.000585582	0.000683374	0.000862734	0.00105
0.249	0.00057141	0.000683793	0.000866082	0.00104
0.2492	0.000559342	0.000684239	0.00086237	0.00104
0.2494	0.000551332	0.000684367	0.000853794	0.00105
0.2496	0.000546357	0.000683029	0.000842528	0.00107
0.2498	0.000542054	0.000679322	0.000829146	0.00108
0.25	0.000537811	0.000673631	0.000814977	0.00109
0.2502	0.000536207	0.000667748	0.000802888	0.0011
0.2504	0.000541079	0.000663978	0.000794659	0.00109
0.2506	0.00055381	0.000663796	0.000789387	0.00109
0.2508	0.000571211	0.000666937	0.000785808	0.00109
0.251	0.000586954	0.000671598	0.000785438	0.0011
0.2512	0.000595326	0.000675668	0.000791541	0.00111
0.2514	0.00059423	0.000677954	0.000804088	0.00111
0.2516	0.000585446	0.000678326	0.000817186	0.00111
0.2518	0.000572668	0.000676808	0.000823874	0.0011
0.252	0.000559406	0.000672863	0.000823561	0.00109
0.2522	0.000548207	0.000665978	0.000822895	0.00107
0.2524	0.000541055	0.000657016	0.000828669	0.00107
0.2526	0.000539732	0.000648669	0.000840629	0.00107
0.2528	0.000545267	0.000644128	0.000851361	0.00107
0.253	0.000556742	0.000644971	0.000852778	0.00107
0.2532	0.000570645	0.000650166	0.000842976	0.00106
0.2534	0.000581831	0.000656999	0.000827423	0.00105
0.2536	0.000585794	0.000663045	0.000814063	0.00105
0.2538	0.00058073	0.000667676	0.000807553	0.00104
0.254	0.000567923	0.000672158	0.000807397	0.00104
0.2542	0.000550482	0.00067839	0.000809986	0.00104
0.2544	0.000531781	0.000687093	0.000811654	0.00104
0.2546	0.000514744	0.000696707	0.000810453	0.00104
0.2548	0.00050193	0.000703895	0.000806318	0.00104
0.255	0.000495548	0.00070536	0.000800698	0.00105
0.2552	0.000496945	0.000699618	0.000796343	0.00106
0.2554	0.000506035	0.000687531	0.000796647	0.00106
0.2556	0.000521408	0.000671625	0.000803694	0.00106
0.2558	0.000541047	0.000655076	0.00081577	0.00105
0.256	0.000562835	0.000640984	0.000827038	0.00105
0.2562	0.000584335	0.000631864	0.00083118	0.00106
0.2564	0.000602393	0.000629177	0.000826345	0.00106
0.2566	0.000613569	0.000633021	0.000816304	0.00106
0.2568	0.00061552	0.000642191	0.000806818	0.00106
0.257	0.000608348	0.000654538	0.000801644	0.00105
0.2572	0.00059483	0.000667318	0.000801817	0.00103
0.2574	0.000579231	0.000677491	0.000806711	0.00102
0.2576	0.000565404	0.000682311	0.00081415	0.00102
0.2578	0.00055524	0.000680399	0.000820429	0.00101
0.258	0.000548328	0.000672756	0.000822384	0.00101
0.2582	0.000542939	0.000662723	0.000820133	0.00101
0.2584	0.000537599	0.000654518	0.000817127	0.00101
0.2586	0.000532134	0.000651113	0.000817081	0.001
0.2588	0.000527536	0.000652828	0.000820962	0.00099457
0.259	0.000524991	0.000657495	0.000826875	0.000989285
0.2592	0.000525029	0.000661953	0.000832049	0.000988781
0.2594	0.0005274	0.000663882	0.000834266	0.000996329
0.2596	0.000531465	0.000662791	0.000832508	0.00101
0.2598	0.000536491	0.000659637	0.000828184	0.00103
0.26	0.000541644	0.0006556	0.00082528	0.00105
0.2602	0.000545925	0.000651293	0.000826875	0.00106
0.2604	0.000548287	0.000647149	0.000830843	0.00106
0.2606	0.000547884	0.000644341	0.000830942	0.00105
0.2608	0.000544415	0.000644891	0.000823722	0.00104
0.261	0.000538687	0.000650539	0.000813415	0.00105
0.2612	0.000533165	0.00066141	0.000808419	0.00106
0.2614	0.000531684	0.000675708	0.000813245	0.00107
0.2616	0.000537652	0.000690486	0.000824867	0.00107
0.2618	0.000551454	0.000702639	0.000836154	0.00105
0.262	0.000569105	0.000709546	0.000841473	0.00103
0.2622	0.00058372	0.000709609	0.000839534	0.00101
0.2624	0.00058916	0.000702889	0.000832502	0.00101
0.2626	0.000583341	0.000691426	0.000823291	0.00101
0.2628	0.000569006	0.000678667	0.00081394	0.00101
0.263	0.000551803	0.000668152	0.000806124	0.00102
0.2632	0.000537297	0.000662235	0.000801681	0.00102
0.2634	0.000528719	0.000661517	0.000801455	0.00102
0.2636	0.000526305	0.000664991	0.000804376	0.00102
0.2638	0.000528075	0.000670553	0.000808786	0.00102
0.264	0.000531413	0.000675672	0.000813942	0.00103
0.2642	0.000534632	0.000678224	0.000818858	0.00104
0.2644	0.000537708	0.000677323	0.000820318	0.00105
0.2646	0.000541778	0.000673674	0.000814127	0.00107
0.2648	0.000547744	0.000669033	0.000799389	0.00108
0.265	0.000555006	0.000665024	0.000780969	0.00108
0.2652	0.000561367	0.00066223	0.000767128	0.00109
0.2654	0.000564273	0.000660262	0.000764484	0.0011
0.2656	0.000562487	0.000658624	0.00077434	0.0011
0.2658	0.000556897	0.000657401	0.000792584	0.0011
0.266	0.000549921	0.000657081	0.000812911	0.00109
0.2662	0.000544171	0.000657883	0.000830733	0.00108
0.2664	0.000541329	0.000659502	0.000844406	0.00108
0.2666	0.000541651	0.000661618	0.000854043	0.00108
0.2668	0.000543972	0.000664405	0.000860953	0.00108
0.267	0.000546184	0.000668234	0.0008672	0.00108
0.2672	0.000546253	0.000672762	0.000872846	0.00107
0.2674	0.000543381	0.000676497	0.000873799	0.00106
0.2676	0.000538441	0.000677493	0.000865301	0.00105
0.2678	0.000533326	0.000674721	0.000848312	0.00105
0.268	0.000529818	0.000668996	0.000830401	0.00105
0.2682	0.000528849	0.000662778	0.000819279	0.00105
0.2684	0.000530408	0.000659005	0.000816147	0.00104
0.2686	0.000533849	0.000659638	0.000815403	0.00104
0.2688	0.000538366	0.000664677	0.000810144	0.00105
0.269	0.000543452	0.000672083	0.00079836	0.00106
0.2692	0.000549018	0.000678681	0.000784335	0.00107
0.2694	0.000555024	0.00068169	0.000774068	0.00106
0.2696	0.000561001	0.000680125	0.000770385	0.00104
0.2698	0.000565955	0.000675239	0.000773258	0.00103
0.27	0.00056871	0.000669628	0.000782476	0.00101
0.2702	0.000568311	0.000665574	0.000797183	0.000993758
0.2704	0.00056425	0.000663826	0.000813648	0.00098296
0.2706	0.000556609	0.00066366	0.000825852	0.00097875
0.2708	0.000546295	0.000663937	0.000828883	0.000980738
0.271	0.000535211	0.000664118	0.000821937	0.000984275
0.2712	0.000526008	0.000664358	0.000808794	0.000984651
0.2714	0.0005213	0.000664808	0.000795221	0.000981171
0.2716	0.000522665	0.00066493	0.00078483	0.000976542
0.2718	0.000529881	0.000663534	0.000777624	0.000974089
0.272	0.000540587	0.000659559	0.000773061	0.000976346
0.2722	0.000550541	0.000653018	0.000772794	0.000983874
0.2724	0.000554879	0.000645303	0.000778417	0.00099384
0.2726	0.000550407	0.000638386	0.000787999	0.001
0.2728	0.000537669	0.000633292	0.000797278	0.00101
0.273	0.000520928	0.000629076	0.000803371	0.00101
0.2732	0.000505646	0.000623443	0.000805409	0.00101
0.2734	0.000495321	0.00061486	0.000802942	0.00102
0.2736	0.000490185	0.000604532	0.000796359	0.00102
0.2738	0.000488424	0.000596438	0.000788166	0.00102
0.274	0.000488394	0.000595089	0.000781252	0.00102
0.2742	0.000489814	0.000602518	0.000776013	0.00102
0.2744	0.000493323	0.000616703	0.000771179	0.00103
0.2746	0.000499413	0.000632588	0.000766623	0.00104
0.2748	0.000507918	0.000644963	0.000762903	0.00106
0.275	0.0005182	0.000651213	0.000759306	0.00107
0.2752	0.000529301	0.000652192	0.000755463	0.00106
0.2754	0.000539773	0.00065092	0.000753757	0.00105
0.2756	0.000547718	0.000650185	0.000757059	0.00104
0.2758	0.000551494	0.000650648	0.000764925	0.00104
0.276	0.000550635	0.000650527	0.000774095	0.00104
0.2762	0.000546081	0.000646973	0.000781188	0.00104
0.2764	0.000539471	0.000638203	0.000783471	0.00104
0.2766	0.000532195	0.000625076	0.000779447	0.00103
0.2768	0.00052499	0.000611178	0.000770435	0.00102
0.277	0.000518322	0.000601419	0.000759917	0.00101
0.2772	0.000513053	0.00059984	0.000750388	0.00101
0.2774	0.000510804	0.000607643	0.000741977	0.00102
0.2776	0.00051361	0.000622355	0.000734245	0.00103
0.2778	0.000522907	0.000638683	0.00072848	0.00104
0.278	0.000538295	0.000650811	0.000727745	0.00105
0.2782	0.000556885	0.000654927	0.000733916	0.00105
0.2784	0.000573897	0.000650531	0.000744594	0.00105
0.2786	0.000584457	0.000639892	0.000754506	0.00105
0.2788	0.000585679	0.000626324	0.000760633	0.00104
0.279	0.000577882	0.000612601	0.000764606	0.00103
0.2792	0.000564307	0.000600357	0.00076952	0.00102
0.2794	0.000549585	0.000590398	0.000775621	0.00101
0.2796	0.000537825	0.0005832	0.00078001	0.000998624
0.2798	0.000531287	0.000579048	0.00078003	0.000988989
0.28	0.000530106	0.000577892	0.000775994	0.000983256
0.2802	0.000532825	0.000579422	0.000770734	0.000982422
0.2804	0.000537028	0.000583552	0.000767596	0.000986969
0.2806	0.00053972	0.000590789	0.000768688	0.000995143
0.2808	0.00053783	0.000601843	0.000773319	0.001
0.281	0.000529301	0.000616578	0.000777719	0.00101
0.2812	0.000514527	0.000633317	0.000777648	0.001
0.2814	0.000497014	0.000649327	0.000771759	0.000996848
0.2816	0.000482298	0.00066213	0.00076202	0.000990256
0.2818	0.000475286	0.000670483	0.00075167	0.000982868
0.282	0.000477478	0.000674281	0.000743806	0.000975272
0.2822	0.000485934	0.000673731	0.000741206	0.000970465
0.2824	0.000494909	0.000668761	0.000745695	0.000971781
0.2826	0.000499239	0.000659329	0.000756696	0.000979753
0.2828	0.000497215	0.000646409	0.000770661	0.000992044
0.283	0.000490981	0.000632681	0.000782573	0.001
0.2832	0.000484476	0.00062189	0.000788422	0.00101
0.2834	0.000480715	0.000616901	0.000786747	0.00102
0.2836	0.000480371	0.000617814	0.000778672	0.00101
0.2838	0.000482222	0.000621806	0.000767022	0.000995404
0.284	0.000484574	0.000625037	0.000755105	0.000980957
0.2842	0.000486379	0.000625096	0.000745861	0.000973641
0.2844	0.000487431	0.000622071	0.000741828	0.000978061
0.2846	0.000487893	0.000617689	0.000744922	0.000990866
0.2848	0.000487882	0.000613691	0.000754702	0.001
0.285	0.000487472	0.000611	0.000766829	0.00101
0.2852	0.000486867	0.000610083	0.0007753	0.000996701
0.2854	0.00048634	0.000611727	0.000777386	0.000982058
0.2856	0.000485975	0.00061716	0.000775138	0.000968121
0.2858	0.000485553	0.000627237	0.000771636	0.000959765
0.286	0.000484723	0.000641287	0.000767856	0.000956805
0.2862	0.000483305	0.0006565	0.000763914	0.000955399
0.2864	0.000481532	0.000668479	0.000761166	0.000953723
0.2866	0.000480175	0.000672887	0.000761568	0.000955364
0.2868	0.000480467	0.000667415	0.000765617	0.000964793
0.287	0.000483767	0.000652934	0.000771191	0.000980025
0.2872	0.000491074	0.000633163	0.000774343	0.00099269
0.2874	0.000502572	0.000613178	0.00077227	0.000995925
0.2876	0.00051731	0.000597648	0.000765904	0.000990294
0.2878	0.000533073	0.000589495	0.000758494	0.000981638
0.288	0.000546692	0.000589178	0.00075173	0.000974958
0.2882	0.000555053	0.000594644	0.000744802	0.000971155
0.2884	0.00055652	0.000602087	0.000737003	0.000968571
0.2886	0.000551833	0.000607576	0.000729234	0.000966256
0.2888	0.000543653	0.000609056	0.000722673	0.000964858
0.289	0.000535108	0.000607652	0.000717949	0.000964703
0.2892	0.00052856	0.000607237	0.000716704	0.00096493
0.2894	0.000525318	0.00061214	0.000722608	0.000965402
0.2896	0.000525789	0.00062424	0.000738762	0.000967391
0.2898	0.000529298	0.000641424	0.000763481	0.000970733
0.29	0.000533884	0.000658621	0.000789072	0.000972458
0.2902	0.000537	0.000670768	0.000805781	0.000970636
0.2904	0.000537187	0.000675534	0.000808448	0.000967513
0.2906	0.000535383	0.000673926	0.000800168	0.000965709
0.2908	0.00053443	0.000668707	0.000788886	0.000962549
0.291	0.000536873	0.000662261	0.000779893	0.000951721
0.2912	0.000542827	0.000655547	0.000772108	0.000931618
0.2914	0.000549672	0.000648382	0.000761823	0.000910429
0.2916	0.000553767	0.000640203	0.000748749	0.00090116
0.2918	0.000552615	0.0006305	0.000736905	0.00091106
0.292	0.0005458	0.000618944	0.000730078	0.000936035
0.2922	0.000534473	0.000605602	0.000728547	0.000964424
0.2924	0.000520453	0.000591304	0.000730638	0.00098482
0.2926	0.000505797	0.000577789	0.000735333	0.000991519
0.2928	0.000492669	0.000567264	0.000742035	0.000986403
0.293	0.000482855	0.000561508	0.000749287	0.000977697
0.2932	0.000476943	0.000561076	0.000755294	0.000974612
0.2934	0.000473935	0.000565052	0.000759313	0.000980215
0.2936	0.000471986	0.000571409	0.000761714	0.000989763
0.2938	0.000469913	0.000577841	0.000762681	0.000997212
0.294	0.000468317	0.000582832	0.000761557	0.001
0.2942	0.000469247	0.000586525	0.000758075	0.001
0.2944	0.000474454	0.000590695	0.000753878	0.00101
0.2946	0.000483471	0.000597481	0.000751903	0.000997245
0.2948	0.000493055	0.000607575	0.000754085	0.000978636
0.295	0.000498609	0.000619119	0.000759738	0.000956177
0.2952	0.000496755	0.000628205	0.000765839	0.000940776
0.2954	0.000487343	0.000630758	0.000768999	0.00093897
0.2956	0.000473635	0.000624679	0.000767897	0.000948083
0.2958	0.000460632	0.000611045	0.000764102	0.000958652
0.296	0.000452699	0.000593748	0.000760477	0.000961708
0.2962	0.000451921	0.000577881	0.000758913	0.00095536
0.2964	0.000457951	0.000567774	0.000759595	0.000945354
0.2966	0.000469054	0.000565615	0.000761847	0.000939255
0.2968	0.00048331	0.000571098	0.000765282	0.000940147
0.297	0.000499151	0.000582033	0.000770107	0.000945467
0.2972	0.000515214	0.000595456	0.000775779	0.000950082
0.2974	0.000530077	0.000608609	0.000779088	0.000949824
0.2976	0.000542213	0.000619476	0.000775261	0.000944
0.2978	0.000550152	0.000626941	0.00076281	0.000936261
0.298	0.000552776	0.000630831	0.000746243	0.000932015
0.2982	0.000549819	0.000631818	0.000731855	0.000933087
0.2984	0.000542393	0.000630949	0.00072163	0.000934957
0.2986	0.000533009	0.000628833	0.000713676	0.00093092
0.2988	0.000524707	0.000625038	0.000708105	0.000919841
0.299	0.000519639	0.000618403	0.000709211	0.000908697
0.2992	0.00051803	0.000608239	0.00072038	0.00090592
0.2994	0.000518266	0.000595489	0.000738653	0.000912583
0.2996	0.000518001	0.000582734	0.000755932	0.000921583
0.2998	0.000515527	0.000572856	0.000764948	0.000925131
0.3	0.000510586	0.000567336	0.000763587	0.000921351
0.3002	0.000504264	0.000565533	0.000754952	0.000914026
0.3004	0.000498139	0.0005654	0.000744867	0.000908468
0.3006	0.000493284	0.000564988	0.000738661	0.000908242
0.3008	0.000489865	0.000563629	0.000738613	0.000913937
0.301	0.000487677	0.000562102	0.000743672	0.00092372
0.3012	0.000487062	0.000561862	0.000750954	0.000935163
0.3014	0.000489134	0.000563935	0.000756409	0.000946703
0.3016	0.000494889	0.000568113	0.00075494	0.000957159
0.3018	0.000504019	0.000572825	0.000743098	0.000964065
0.302	0.000514657	0.000575759	0.000723253	0.000963543
0.3022	0.000524301	0.000575023	0.000703375	0.000953033
0.3024	0.000530999	0.000570279	0.000691212	0.000934203
0.3026	0.000533814	0.000562996	0.000689302	0.000912544
0.3028	0.000532518	0.000555379	0.000695476	0.000894319
0.303	0.000527192	0.000548715	0.000705897	0.000884166
0.3032	0.000518288	0.000542661	0.000716266	0.000884134
0.3034	0.000507008	0.000536241	0.00072194	0.000892964
0.3036	0.000495454	0.000529586	0.000719728	0.000906658
0.3038	0.000486188	0.000524576	0.000710815	0.000921403
0.304	0.000481343	0.000523633	0.000701628	0.000935317
0.3042	0.000481791	0.000527884	0.000700651	0.000945852
0.3044	0.000486792	0.000536428	0.000712475	0.000947746
0.3046	0.000494344	0.000547172	0.000733565	0.000937526
0.3048	0.000502144	0.000558138	0.000754172	0.000919871
0.305	0.000508643	0.000568057	0.000765206	0.000905938
0.3052	0.000513494	0.000576213	0.000763582	0.00090371
0.3054	0.000517122	0.000582203	0.000752115	0.000910872
0.3056	0.000519833	0.000585948	0.00073605	0.000918048
0.3058	0.00052127	0.000587741	0.000719769	0.000918739
0.306	0.000520598	0.000588119	0.000705754	0.000915159
0.3062	0.000517166	0.000587703	0.00069595	0.00091409
0.3064	0.000511146	0.000587165	0.000692611	0.000918317
0.3066	0.000503776	0.000587156	0.000695955	0.000923693
0.3068	0.000497089	0.000588	0.000701798	0.000924313
0.307	0.000493145	0.000589418	0.000704212	0.000918781
0.3072	0.000493062	0.000590749	0.000701122	0.000910804
0.3074	0.00049634	0.000591604	0.000696254	0.000905326
0.3076	0.000500903	0.000592251	0.000695874	0.000905501
0.3078	0.000503985	0.000593254	0.000704108	0.000912162
0.308	0.000503475	0.000594753	0.000720153	0.000923648
0.3082	0.000499009	0.000596173	0.000738757	0.000935058
0.3084	0.00049207	0.000596633	0.000753474	0.000939432
0.3086	0.000484954	0.000595648	0.000759586	0.00093281
0.3088	0.000479289	0.000593531	0.000754693	0.000919115
0.309	0.000475146	0.000591145	0.00073945	0.000908275
0.3092	0.000471344	0.000589099	0.000719599	0.000908185
0.3094	0.000466649	0.000586979	0.00070492	0.000918392
0.3096	0.000460989	0.000583468	0.000702746	0.00093107
0.3098	0.000455784	0.000577529	0.000711992	0.00093775
0.31	0.000453021	0.000569699	0.00072435	0.000935498
0.3102	0.000453596	0.000562233	0.000731272	0.000927172
0.3104	0.000456235	0.000557936	0.000730071	0.000917381
0.3106	0.000458066	0.000558664	0.000724788	0.000910454
0.3108	0.000456584	0.000564552	0.000722276	0.000910887
0.311	0.00045146	0.000574121	0.00072664	0.000921287
0.3112	0.000444779	0.000584787	0.000736367	0.000938783
0.3114	0.000439705	0.00059348	0.000746844	0.000956234
0.3116	0.000438722	0.000597469	0.000755305	0.000968044
0.3118	0.000442536	0.000595435	0.000761774	0.000973658
0.312	0.000449831	0.000588199	0.000765342	0.000975597
0.3122	0.000457692	0.000578346	0.000762405	0.000975605
0.3124	0.000462646	0.000568788	0.000750325	0.000973293
0.3126	0.000462297	0.000561332	0.000731211	0.000967682
0.3128	0.000456868	0.000556265	0.000710387	0.000958639
0.313	0.000449398	0.0005529	0.000692126	0.000946777
0.3132	0.000443999	0.000550273	0.00067803	0.000933703
0.3134	0.000443158	0.000547496	0.000668207	0.000922823
0.3136	0.000446188	0.000543871	0.000662255	0.000917545
0.3138	0.000450079	0.000539011	0.000659808	0.000917488
0.314	0.000451978	0.000532994	0.00066162	0.000918105
0.3142	0.000451137	0.000526486	0.000669836	0.000915087
0.3144	0.000448891	0.000520774	0.000685804	0.000908208
0.3146	0.000447158	0.000517537	0.000706959	0.000900791
0.3148	0.000447036	0.00051827	0.000726282	0.000896877
0.315	0.000448509	0.000523634	0.000735991	0.000898881
0.3152	0.000451004	0.000533191	0.000732817	0.000905782
0.3154	0.000453985	0.000545641	0.000720053	0.000912075
0.3156	0.000457236	0.000559219	0.000704764	0.000909565
0.3158	0.000460917	0.000571921	0.000693258	0.000892915
0.316	0.00046543	0.000581588	0.00068865	0.000865458
0.3162	0.000470966	0.000586188	0.000691061	0.000838939
0.3164	0.000476894	0.000584504	0.000698468	0.000825017
0.3166	0.000481542	0.000577002	0.000707336	0.000825821
0.3168	0.000482788	0.000566228	0.000714119	0.000833763
0.317	0.000479153	0.000556124	0.000717302	0.000840518
0.3172	0.0004706	0.00055031	0.000717482	0.000844519
0.3174	0.000458613	0.000550279	0.000715184	0.000849975
0.3176	0.000445738	0.000554793	0.00071004	0.00086119
0.3178	0.000434923	0.000560999	0.000703191	0.000878631
0.318	0.000428712	0.000566402	0.000698952	0.000898668
0.3182	0.00042842	0.000570125	0.000701806	0.000916197
0.3184	0.000433641	0.000572656	0.000711717	0.000928127
0.3186	0.000442509	0.000574692	0.000723697	0.000934158
0.3188	0.000452612	0.000576295	0.000732202	0.000934362
0.319	0.000461934	0.00057695	0.000735185	0.000928017
0.3192	0.00046924	0.000576204	0.000734063	0.00091604
0.3194	0.000473856	0.000574262	0.000731256	0.000902739
0.3196	0.000475384	0.000572098	0.000728528	0.000893417
0.3198	0.00047383	0.000570922	0.000726256	0.000891085
0.32	0.000470073	0.000571276	0.000722881	0.000896072
0.3202	0.00046594	0.000572458	0.000716124	0.00090647
0.3204	0.000463405	0.000572918	0.000706139	0.000917032
0.3206	0.000463322	0.000571389	0.000696682	0.000919891
0.3208	0.000464841	0.000567696	0.000691738	0.000910202
0.321	0.000466102	0.00056249	0.000691104	0.000891626
0.3212	0.000465591	0.000556385	0.000690586	0.000873934
0.3214	0.00046296	0.000549665	0.00068718	0.000864639
0.3216	0.000458819	0.000542871	0.000682625	0.00086449
0.3218	0.000454072	0.000537311	0.000680299	0.000870355
0.322	0.000449596	0.000534532	0.000680295	0.000879186
0.3222	0.000446365	0.000535197	0.000680325	0.0008884
0.3224	0.000445417	0.000538742	0.000680345	0.000895036
0.3226	0.000447208	0.00054426	0.000683062	0.000896503
0.3228	0.000450862	0.000551466	0.000689892	0.000891963
0.323	0.00045431	0.00056047	0.000699	0.000882616
0.3232	0.000455555	0.000570599	0.000707864	0.000870899
0.3234	0.000454058	0.000579717	0.000715615	0.000859713
0.3236	0.00045095	0.000584971	0.000721633	0.000852319
0.3238	0.000447993	0.000584431	0.000723423	0.000851867
0.324	0.000446432	0.000578288	0.000718258	0.000859454
0.3242	0.000446674	0.00056878	0.000707235	0.000872425
0.3244	0.000448676	0.000558966	0.000695931	0.000885756
0.3246	0.000452216	0.000551174	0.000689369	0.000895904
0.3248	0.00045669	0.000546141	0.000686921	0.000902982
0.325	0.000460809	0.000543349	0.000683996	0.000909014
0.3252	0.000462801	0.000542141	0.00067872	0.000914812
0.3254	0.000461285	0.000542527	0.000674937	0.000918948
0.3256	0.000456282	0.000544901	0.000678204	0.000918798
0.3258	0.000449489	0.000548986	0.0006903	0.000912216
0.326	0.000443346	0.000553214	0.000707319	0.000899902
0.3262	0.000439551	0.000555436	0.000721405	0.000887149
0.3264	0.000438348	0.000554503	0.000725144	0.000880928
0.3266	0.000439176	0.000551322	0.000716849	0.000883325
0.3268	0.000441854	0.000548282	0.00070183	0.00088959
0.327	0.000446881	0.000547381	0.000687301	0.00089396
0.3272	0.000454494	0.000548646	0.000676785	0.000895021
0.3274	0.000463591	0.000550227	0.000670469	0.000894159
0.3276	0.000471793	0.000550038	0.000668754	0.000891934
0.3278	0.000476727	0.000547403	0.000672477	0.00088828
0.328	0.000477415	0.000543325	0.000680357	0.000884111
0.3282	0.000474714	0.000539366	0.000688759	0.000880489
0.3284	0.000470651	0.000536348	0.00069416	0.000877541
0.3286	0.000467198	0.000533938	0.000694717	0.000875934
0.3288	0.000465064	0.000531212	0.000690136	0.000878165
0.329	0.000463074	0.000527542	0.000681626	0.000886228
0.3292	0.000458765	0.000523087	0.000671993	0.000898159
0.3294	0.000450209	0.00051861	0.000664457	0.000908713
0.3296	0.000437862	0.00051487	0.000660837	0.000913979
0.3298	0.000424737	0.000512188	0.00066109	0.000913984
0.33	0.000414489	0.000510492	0.000664237	0.000910242
0.3302	0.000408975	0.000509551	0.000669321	0.000902793
0.3304	0.000407338	0.000508939	0.000676219	0.0008912
0.3306	0.000407186	0.000507817	0.00068604	0.000876775
0.3308	0.000406643	0.000505135	0.000699596	0.000861885
0.331	0.000405607	0.00050042	0.000714815	0.000848101
0.3312	0.000405553	0.000494546	0.000726989	0.000836616
0.3314	0.000408347	0.000489671	0.000732789	0.000829598
0.3316	0.000415015	0.000488219	0.000733325	0.000829263
0.3318	0.000425143	0.000491619	0.000732235	0.00083528
0.332	0.000437023	0.000499622	0.000731044	0.000844171
0.3322	0.000448248	0.000510522	0.000727209	0.000852453
0.3324	0.000456393	0.000521975	0.000716838	0.000860304
0.3326	0.000459588	0.00053183	0.000699056	0.000870338
0.3328	0.000456924	0.000538619	0.000677906	0.000881967
0.333	0.000448708	0.000541804	0.000660439	0.000889162
0.3332	0.000436503	0.000541965	0.000652787	0.000885901
0.3334	0.000422841	0.000540738	0.000656561	0.000872813
0.3336	0.000410479	0.000540175	0.00066742	0.000857092
0.3338	0.000401382	0.000541626	0.000677473	0.0008469
0.334	0.000395972	0.000544849	0.000680862	0.000846642
0.3342	0.000393236	0.000548058	0.000677728	0.00085596
0.3344	0.000391771	0.00054897	0.000672627	0.00087156
0.3346	0.000391075	0.000546235	0.000669783	0.000889788
0.3348	0.000392097	0.000540393	0.00067035	0.000907371
0.335	0.000396558	0.000533699	0.000673224	0.000920065
0.3352	0.000405505	0.00052878	0.000677295	0.000922736
0.3354	0.000418155	0.000527004	0.000682394	0.000912662
0.3356	0.000431929	0.00052777	0.000687707	0.000893009
0.3358	0.000443726	0.000529262	0.000689737	0.000872798
0.336	0.000451615	0.000529879	0.00068372	0.000862273
0.3362	0.000455818	0.000529065	0.000668465	0.000865563
0.3364	0.000458312	0.000527093	0.000649458	0.000876564
0.3366	0.000461348	0.000524468	0.000635945	0.000883842
0.3368	0.000465881	0.000521656	0.000633898	0.00088078
0.337	0.000470927	0.000519073	0.000641313	0.000869911
0.3372	0.00047422	0.000516869	0.000650568	0.000857916
0.3374	0.000473704	0.000514596	0.000655514	0.000849139
0.3376	0.000468813	0.000511378	0.00065592	0.000844396
0.3378	0.000460729	0.000506736	0.000655487	0.00084338
0.338	0.000451616	0.000501299	0.000657059	0.000845929
0.3382	0.000443617	0.000496554	0.000660202	0.000850897
0.3384	0.000438288	0.000493678	0.000662235	0.000854972
0.3386	0.000436498	0.000492428	0.000661011	0.000854191
0.3388	0.000438411	0.000491082	0.000657382	0.000847658
0.339	0.000443469	0.000487623	0.000654885	0.000839267
0.3392	0.00045061	0.00048133	0.000656168	0.000834415
0.3394	0.000458704	0.000473513	0.000660056	0.00083473
0.3396	0.000466824	0.000466767	0.000663175	0.000836697
0.3398	0.000474113	0.000463365	0.000664196	0.000835308
0.34	0.000479628	0.00046411	0.000665344	0.000828495
0.3402	0.000482665	0.000468353	0.000669528	0.000818628
0.3404	0.000483327	0.00047478	0.000676796	0.000810877
0.3406	0.000482465	0.000482096	0.000683949	0.000810208
0.3408	0.00048076	0.000489163	0.000686991	0.000818894
0.341	0.000477926	0.000494821	0.00068371	0.000835483
0.3412	0.000473174	0.000497892	0.000675007	0.000855117
0.3414	0.000466505	0.00049759	0.000664604	0.000871414
0.3416	0.000459221	0.000494085	0.000657019	0.000880079
0.3418	0.000452853	0.000488602	0.00065518	0.000881943
0.342	0.000447572	0.000482737	0.000659498	0.000881596
0.3422	0.000441845	0.000477517	0.000668268	0.000881794
0.3424	0.000433797	0.000473122	0.00067837	0.000879785
0.3426	0.000423074	0.000469646	0.000686544	0.000870806
0.3428	0.000411592	0.000468062	0.000691367	0.000855491
0.343	0.00040258	0.000470139	0.000693577	0.000842172
0.3432	0.000398762	0.000477036	0.000693237	0.000840058
0.3434	0.00040107	0.000487806	0.000687414	0.000850072
0.3436	0.000408666	0.00049933	0.000673248	0.000863663
0.3438	0.000419845	0.000507952	0.000653784	0.000870797
0.344	0.000432805	0.000511542	0.000638113	0.000868258
0.3442	0.000445762	0.000510378	0.000633668	0.000860662
0.3444	0.000456865	0.000506312	0.000639606	0.000855311
0.3446	0.000464592	0.000501152	0.000649413	0.000856817
0.3448	0.000468617	0.000495755	0.000658443	0.000865356
0.345	0.000470225	0.000490519	0.000666489	0.000877715
0.3452	0.000471477	0.00048654	0.000673739	0.000888523
0.3454	0.000473517	0.000485877	0.000677328	0.000892034
0.3456	0.00047546	0.000490198	0.000673876	0.000886296
0.3458	0.000474958	0.00049888	0.00066509	0.000876111
0.346	0.000470021	0.000508489	0.000658728	0.000868471
0.3462	0.000460488	0.00051452	0.000661754	0.000864282
0.3464	0.000447956	0.000514225	0.000672541	0.000858455
0.3466	0.000434527	0.000508291	0.000681397	0.000849157
0.3468	0.000421695	0.000500172	0.000679223	0.000842504
0.347	0.000410264	0.000493844	0.000664972	0.000845832
0.3472	0.000400952	0.000491812	0.000645253	0.000859351
0.3474	0.000394618	0.000494463	0.000628466	0.000876251
0.3476	0.000391609	0.000500542	0.000619802	0.000888707
0.3478	0.000390976	0.000507992	0.000619764	0.000892183
0.348	0.000390756	0.000514823	0.00062484	0.0008859
0.3482	0.000389464	0.000519919	0.000629461	0.000871924
0.3484	0.000387473	0.000523442	0.000629572	0.000854464
0.3486	0.000386768	0.000526397	0.000625933	0.000838577
0.3488	0.000389129	0.000529536	0.000623617	0.000827824
0.349	0.000394473	0.000532538	0.000627571	0.00082281
0.3492	0.000400991	0.000534133	0.000638582	0.000822081
0.3494	0.00040684	0.000532902	0.000653148	0.000823585
0.3496	0.000411592	0.000527904	0.000666119	0.000824823
0.3498	0.000416054	0.000518789	0.000673065	0.000823243
0.35	0.00042095	0.000505847	0.000671644	0.000818289
0.3502	0.000426065	0.000490438	0.000662716	0.000812589
0.3504	0.00043072	0.000475397	0.000650389	0.000810042
0.3506	0.000434807	0.000464468	0.000639567	0.000812952
0.3508	0.000439076	0.000460626	0.000632436	0.00082067
0.351	0.000444323	0.000464482	0.000627325	0.000829742
0.3512	0.0004503	0.000474241	0.000621353	0.000835981
0.3514	0.000455466	0.00048725	0.00061449	0.000837946
0.3516	0.000457887	0.000501643	0.000610882	0.00083757
0.3518	0.000456557	0.000516664	0.000615452	0.000836782
0.352	0.000452118	0.000531785	0.000628916	0.000835873
0.3522	0.000446488	0.000545789	0.000646758	0.000835835
0.3524	0.000441854	0.000556641	0.000663181	0.000838884
0.3526	0.000439798	0.000562019	0.000675083	0.000844773
0.3528	0.000440948	0.000560109	0.000682122	0.000848768
0.353	0.000444857	0.000550466	0.00068441	0.000845364
0.3532	0.000449863	0.000534651	0.000681314	0.000833915
0.3534	0.000453204	0.000516038	0.000672438	0.000820095
0.3536	0.000451888	0.000498587	0.00065928	0.000811429
0.3538	0.000444239	0.000485277	0.000645088	0.000811001
0.354	0.000431174	0.000477381	0.000632182	0.000815736
0.3542	0.00041616	0.000474888	0.000619757	0.000820802
0.3544	0.000403695	0.000477334	0.000605697	0.000824394
0.3546	0.000397228	0.00048404	0.000591123	0.000827447
0.3548	0.000397871	0.000493703	0.000582134	0.00083004
0.355	0.000404577	0.000504114	0.000585685	0.000830109
0.3552	0.000415333	0.000512728	0.000603258	0.00082601
0.3554	0.000428161	0.000517855	0.000629111	0.000819129
0.3556	0.000441105	0.000519549	0.000654726	0.000813098
0.3558	0.000451668	0.00051944	0.000674007	0.000810627
0.356	0.000456915	0.000519614	0.000684154	0.000811436
0.3562	0.000454802	0.000521197	0.000683806	0.000813064
0.3564	0.000445762	0.000523498	0.000673071	0.000813103
0.3566	0.000433007	0.000524369	0.000655633	0.000810455
0.3568	0.000421064	0.000521848	0.000638795	0.000805533
0.357	0.000413652	0.000516029	0.000629852	0.000800565
0.3572	0.000412397	0.000509476	0.000632254	0.000798885
0.3574	0.000416824	0.00050542	0.000644495	0.000801854
0.3576	0.000424894	0.000505196	0.00066078	0.000806712
0.3578	0.000433455	0.000507293	0.000672767	0.000809692
0.358	0.000438827	0.000508872	0.000673918	0.000811036
0.3582	0.000438013	0.000508182	0.000664686	0.000814042
0.3584	0.000430206	0.000505687	0.000652421	0.000818874
0.3586	0.000417516	0.000503192	0.000644587	0.000820702
0.3588	0.000404148	0.000502071	0.000642664	0.000815371
0.359	0.000394398	0.000502154	0.000642936	0.000804232
0.3592	0.000390609	0.0005021	0.000641585	0.000792192
0.3594	0.000392197	0.000500787	0.000638201	0.000783683
0.3596	0.000396244	0.000498481	0.000635202	0.000781583
0.3598	0.000399342	0.000496675	0.00063461	0.000786763
0.36	0.000399597	0.000496724	0.000635605	0.000796411
0.3602	0.000397526	0.000498475	0.000635086	0.000804809
0.3604	0.000395278	0.0005001	0.000629984	0.000808196
0.3606	0.000394912	0.000499246	0.000619106	0.000808576
0.3608	0.000397121	0.000494581	0.000604197	0.000811657
0.361	0.000401248	0.000486684	0.000590256	0.000821072
0.3612	0.000406248	0.000477828	0.00058354	0.000834792
0.3614	0.000411599	0.000470929	0.000587085	0.000846438
0.3616	0.000417433	0.00046835	0.000597962	0.000849744
0.3618	0.000424014	0.000471157	0.000610281	0.000842944
0.362	0.000431105	0.000479045	0.000620885	0.000829952
0.3622	0.000437825	0.000490613	0.000630661	0.000817257
0.3624	0.000443178	0.000503606	0.000640541	0.000809421
0.3626	0.000446876	0.000515135	0.0006485	0.000807112
0.3628	0.000449662	0.00052227	0.000651641	0.00080803
0.363	0.000452572	0.000523116	0.000650044	0.000809069
0.3632	0.000455589	0.000517748	0.000647122	0.000808743
0.3634	0.000456943	0.000508192	0.000646401	0.000808403
0.3636	0.000453987	0.00049731	0.000648863	0.000810698
0.3638	0.000445248	0.000487426	0.000653218	0.000816857
0.364	0.000432122	0.000479665	0.000657592	0.00082572
0.3642	0.000418871	0.000474198	0.000660804	0.000834548
0.3644	0.000410841	0.000470763	0.000662969	0.00083998
0.3646	0.000411992	0.000468774	0.000665045	0.000839197
0.3648	0.000423025	0.000467124	0.000667133	0.000831986
0.365	0.000440907	0.000464423	0.000667537	0.000822236
0.3652	0.000459903	0.00046004	0.000664119	0.000816284
0.3654	0.00047369	0.000455166	0.000655999	0.000818589
0.3656	0.000477662	0.000452587	0.000643587	0.00082889
0.3658	0.000470445	0.000454935	0.000628381	0.000843363
0.366	0.000454086	0.000462754	0.00061387	0.000857261
0.3662	0.000433052	0.00047399	0.000605175	0.000865481
0.3664	0.000412635	0.000485243	0.000605432	0.000862298
0.3666	0.000397282	0.000493653	0.000612279	0.000844441
0.3668	0.00038921	0.00049803	0.000619255	0.000816328
0.367	0.000387664	0.000498787	0.000621314	0.00078958
0.3672	0.000389314	0.000497273	0.000618406	0.000774391
0.3674	0.000389907	0.000495258	0.000613707	0.000772294
0.3676	0.000386489	0.00049467	0.000609714	0.000778376
0.3678	0.000378859	0.000497139	0.000607283	0.000787886
0.368	0.000369316	0.000503237	0.00060769	0.00079863
0.3682	0.000360954	0.000512023	0.000613263	0.000808886
0.3684	0.000355811	0.000521525	0.00062464	0.000815725
0.3686	0.000354081	0.000529797	0.000638398	0.000816152
0.3688	0.000354633	0.000535481	0.000648794	0.000809788
0.369	0.00035618	0.000537391	0.000651911	0.000800271
0.3692	0.000358229	0.000533992	0.000648073	0.000793736
0.3694	0.0003613	0.000523947	0.0006411	0.000795484
0.3696	0.000366343	0.000507626	0.000635683	0.000806938
0.3698	0.000373728	0.000488113	0.000634715	0.00082416
0.37	0.000382499	0.000470412	0.000637968	0.00083912
0.3702	0.000390496	0.000459149	0.000642928	0.000844464
0.3704	0.000395405	0.0004564	0.000647366	0.000839434
0.3706	0.000396107	0.000461056	0.000651546	0.000831287
0.3708	0.00039344	0.000469842	0.000657264	0.000829392
0.371	0.00038982	0.000479009	0.000664079	0.000836956
0.3712	0.00038785	0.000485664	0.000667448	0.00084822
0.3714	0.000388788	0.00048836	0.000662012	0.00085343
0.3716	0.000391944	0.000487156	0.000646637	0.000847128
0.3718	0.00039551	0.000483277	0.00062583	0.000832767
0.372	0.000398116	0.000478281	0.000607146	0.000819228
0.3722	0.000399696	0.000472908	0.00059759	0.000812235
0.3724	0.000400924	0.000466504	0.000600041	0.000809824
0.3726	0.000401985	0.00045784	0.000610459	0.00080667
0.3728	0.000402088	0.000446932	0.000619261	0.000801092
0.373	0.000400163	0.000436165	0.000618049	0.000795894
0.3732	0.000395941	0.000429441	0.000605852	0.000793529
0.3734	0.000390276	0.000429857	0.000588658	0.000793208
0.3736	0.000384536	0.000437758	0.000573979	0.000793098
0.3738	0.000379712	0.000450459	0.000566626	0.000792922
0.374	0.000375981	0.000463544	0.000567861	0.000793024
0.3742	0.000372831	0.000472761	0.000575957	0.000792703
0.3744	0.000369487	0.000475629	0.000586643	0.000791537
0.3746	0.00036539	0.00047224	0.000594144	0.00079147
0.3748	0.000360643	0.000465006	0.000594018	0.000795184
0.375	0.000356143	0.00045748	0.00058672	0.000802126
0.3752	0.000353111	0.000452851	0.000577873	0.00080774
0.3754	0.00035218	0.000452909	0.000573323	0.000807227
0.3756	0.000352882	0.000457806	0.000573893	0.000799299
0.3758	0.000354074	0.000466305	0.000576186	0.00078639
0.376	0.000354917	0.000476184	0.000578211	0.000772662
0.3762	0.00035545	0.000484799	0.000582557	0.000762404
0.3764	0.000356317	0.000489831	0.000593235	0.000759002
0.3766	0.000358058	0.000489916	0.000609778	0.000763526
0.3768	0.000360725	0.0004848	0.000625363	0.00077365
0.377	0.000364151	0.000475187	0.000631723	0.000784695
0.3772	0.000368595	0.000462733	0.00062626	0.000792602
0.3774	0.000374942	0.000450166	0.000614153	0.000796268
0.3776	0.000383929	0.000440865	0.000603656	0.000797161
0.3778	0.000394977	0.000437523	0.000599569	0.000796846
0.378	0.000405994	0.000440631	0.000600829	0.000795053
0.3782	0.00041479	0.0004481	0.000603445	0.000790081
0.3784	0.000420862	0.000456538	0.000604931	0.00078077
0.3786	0.000425695	0.000463186	0.000606004	0.000768082
0.3788	0.000431167	0.000466956	0.000608885	0.000755243
0.379	0.000437626	0.000468089	0.000614495	0.000746179
0.3792	0.000443324	0.000467267	0.000621253	0.000743136
0.3794	0.000445402	0.000465172	0.000626442	0.000745973
0.3796	0.000441369	0.000462568	0.000628346	0.000753889
0.3798	0.00043018	0.000460419	0.000626845	0.000766298
0.38	0.000412732	0.000459706	0.000623147	0.000780882
0.3802	0.000391801	0.000461047	0.000619614	0.000792359
0.3804	0.00037126	0.000464288	0.000617739	0.000795407
0.3806	0.000354725	0.000468322	0.000615145	0.000789058
0.3808	0.000344395	0.000471466	0.000607566	0.00077756
0.381	0.000340755	0.000472373	0.000595502	0.000767014
0.3812	0.000343014	0.000470725	0.00058585	0.000761162
0.3814	0.000349578	0.000466941	0.000584915	0.000759386
0.3816	0.000358249	0.000461187	0.00059217	0.000757747
0.3818	0.000366521	0.00045297	0.000602265	0.000752522
0.382	0.000372289	0.000442084	0.000610986	0.000743853
0.3822	0.000374689	0.000430011	0.000617696	0.000735439
0.3824	0.000374367	0.000420087	0.000623376	0.000730037
0.3826	0.000372797	0.00041583	0.000627981	0.000726905
0.3828	0.000371092	0.000418568	0.000629772	0.000725223
0.383	0.000369262	0.000426185	0.000626795	0.00072809
0.3832	0.000366594	0.000433968	0.000619244	0.000739895
0.3834	0.000362831	0.000437121	0.000610721	0.000759503
0.3836	0.000358956	0.00043351	0.000606601	0.000778941
0.3838	0.0003566	0.000424992	0.00060982	0.000790928
0.384	0.000356455	0.000416391	0.000617577	0.00079629
0.3842	0.000357259	0.000412586	0.00062299	0.000801339
0.3844	0.000356598	0.000415565	0.00062089	0.000808303
0.3846	0.000353026	0.000423445	0.000611697	0.000811471
0.3848	0.000347593	0.000432047	0.000599644	0.000803933
0.385	0.00034337	0.000437761	0.000588563	0.000785596
0.3852	0.000343372	0.000439623	0.000580088	0.000762969
0.3854	0.000348573	0.000439277	0.000574686	0.000743514
0.3856	0.000357423	0.000439194	0.000573024	0.000732214
0.3858	0.000367031	0.000440783	0.000575796	0.000731204
0.386	0.000375055	0.000443855	0.000582119	0.00073922
0.3862	0.000380968	0.000447508	0.000588866	0.00075155
0.3864	0.000385818	0.000451198	0.00059283	0.000763128
0.3866	0.000390757	0.000454899	0.00059361	0.000772676
0.3868	0.000395682	0.000458508	0.000593582	0.000782538
0.387	0.00039924	0.000461416	0.000595071	0.000794039
0.3872	0.000400121	0.000462738	0.000598029	0.000804838
0.3874	0.000398294	0.00046186	0.000600167	0.000811393
0.3876	0.000394955	0.000458815	0.000598905	0.000812021
0.3878	0.000391357	0.000454342	0.000593677	0.000806998
0.388	0.000387774	0.000449628	0.000587149	0.000798195
0.3882	0.000383533	0.000445839	0.000583776	0.000789777
0.3884	0.00037781	0.000443734	0.000585824	0.000786471
0.3886	0.000370212	0.000443722	0.00059052	0.00078841
0.3888	0.000360755	0.000446115	0.000592296	0.000789041
0.389	0.000349681	0.00045097	0.000588415	0.000781079
0.3892	0.00033762	0.000457451	0.000581743	0.000764649
0.3894	0.000325937	0.00046353	0.000577673	0.000747732
0.3896	0.000316698	0.000466833	0.000578729	0.000738746
0.3898	0.000311997	0.00046615	0.000582467	0.000740113
0.39	0.000312911	0.000462261	0.000585033	0.00074827
0.3902	0.000318675	0.000457338	0.000586623	0.000757443
0.3904	0.000326695	0.000453526	0.000591757	0.000763061
0.3906	0.000333753	0.000451893	0.000603005	0.000763822
0.3908	0.000337941	0.000452209	0.000616358	0.000762083
0.391	0.000339932	0.00045328	0.000625116	0.000761423
0.3912	0.000342302	0.000453409	0.000627169	0.000762836
0.3914	0.000347279	0.000450965	0.000625839	0.000763889
0.3916	0.00035486	0.000445103	0.000624455	0.000762185
0.3918	0.000363053	0.000436415	0.000623463	0.000758681
0.392	0.000369922	0.000427088	0.000622859	0.000756396
0.3922	0.000375373	0.000420169	0.000623613	0.000756195
0.3924	0.000380922	0.000418154	0.000625226	0.000755415
0.3926	0.000387705	0.000421717	0.000625054	0.000751228
0.3928	0.000394677	0.00042951	0.000621814	0.000743916
0.393	0.000398825	0.000439103	0.000617317	0.000735766
0.3932	0.000397316	0.000448232	0.000613744	0.000728225
0.3934	0.000389762	0.000455418	0.000611561	0.000721543
0.3936	0.000378575	0.000459876	0.00061026	0.00071601
0.3938	0.000367125	0.000461248	0.000608431	0.000712399
0.394	0.000357372	0.000459566	0.000603214	0.000711969
0.3942	0.000349102	0.000455344	0.000592554	0.000716114
0.3944	0.000341364	0.000449608	0.000578536	0.000724573
0.3946	0.000334579	0.000443858	0.000566731	0.000734082
0.3948	0.000331134	0.000439907	0.000561625	0.000740621
0.395	0.000333763	0.000439351	0.000563161	0.000743463
0.3952	0.000343107	0.000442613	0.000567567	0.000745891
0.3954	0.000356543	0.000448147	0.000570671	0.000751098
0.3956	0.000369267	0.000452711	0.000570174	0.000757634
0.3958	0.000376794	0.000453068	0.0005661	0.000760051
0.396	0.000377149	0.000448142	0.00056073	0.000755024
0.3962	0.000371457	0.000439908	0.000557612	0.00074595
0.3964	0.000362877	0.000432096	0.000558834	0.000739949
0.3966	0.000354879	0.000427648	0.000563272	0.000741054
0.3968	0.000349893	0.000427096	0.000568307	0.000748197
0.397	0.000348727	0.000429052	0.000572493	0.000759286
0.3972	0.000350564	0.000431948	0.000575887	0.000774381
0.3974	0.000353405	0.000435126	0.00057898	0.000792991
0.3976	0.000354954	0.000438434	0.000582372	0.000809399
0.3978	0.000353653	0.000441172	0.000586919	0.000813904
0.398	0.000349288	0.00044183	0.000592971	0.00080097
0.3982	0.000342848	0.000439121	0.000598917	0.000775563
0.3984	0.000335919	0.000433426	0.000600828	0.000749724
0.3986	0.000330117	0.000427235	0.00059441	0.00073248
0.3988	0.000326795	0.000423918	0.000578501	0.000723273
0.399	0.000326885	0.000425623	0.000557376	0.000714841
0.3992	0.000330715	0.000431951	0.000538963	0.000702364
[truncated: 7,003 more rows]

## Sheet: Figure 5a
Sample	H2 rate (μmol/h)	O2 rate (μmol/h)
Pt 0.1IMP+0.2PD	240.148	115.347
Pt 0.1IMP	74.8012	29.8079
Pt 0.3IMP	96.8055	43.2148
Pt 0.2PD	2.99627	1.22739
Pt 0.3PD	5.95643	2.74357

## Sheet: Figure 5b
Time (h)	amount of H2 (μmol)	amount of O2 (μmol)
0	0	0
0.5	125.368	57.7345
1	245.999	112.981
1.5	360.063	164.643
2	476.318	218.697
2.5	595.521	276.37
3	708.52	328.472
3.5	827.102	384.37
4	943.287	439.778
4.5	1062.84	497.049
5	1181.85	552.958
5.5	1303.51	609.635
6	1424.58	668.444
6.5	1545.74	725.362
7	1668.52	782.021
7.5	1790.8	840.29
8	1910.97	899.204
8.5	2033.22	956.703
9	2158.86	1016.69
9.5	2283.65	1076.1
10	2410.28	1137.38

## Sheet: Figure 5c
Time (h)	amount of H2 (μmol)	amount of O2 (μmol)
0	0	0
0.5	15.9209	6.61368
1	31.8963	12.9876
1.5	47.3298	18.96
2	63.3193	25.543
2.5	79.6435	32.5575
3	95.3573	39.2672
3.5	111.581	45.9959
4	127.17	52.4039
4.5	143.618	59.1277
5	159.406	66.0826
5.5	175.292	72.864
6	191.269	79.813
6.5	207.468	86.8108
7	223.897	93.9805
7.5	240.204	101.057
8	256.572	108.435
8.5	273.256	115.56
9	290.26	122.943
9.5	307.183	130.31
10	324.072	137.996
